# Supplementary material for: Influence of Antiplatelet Agents on the Lipid Composition of Platelet Plasma Membrane: A Lipidomics Approach with Ticagrelor and Its Active Metabolite
Source: Int J Mol Sci. 2021 Jan 31;22(3):1432. doi: 10.3390/ijms22031432 (PMC7866994; doi:10.3390/ijms22031432)
Supplement: Supplementary file 1 [file ijms-22-01432-s001.zip]

Archive with 1 entries (1 files):
- ijms-1037152-supplementary.xlsx
