# Supplementary material for: Influence of Antiplatelet Agents on the Lipid Composition of Platelet Plasma Membrane: A Lipidomics Approach with Ticagrelor and Its Active Metabolite
Source: Int J Mol Sci. 2021 Jan 31;22(3):1432. doi: 10.3390/ijms22031432 (PMC7866994; doi:10.3390/ijms22031432)
Supplement: Supplementary file 1 [file ijms-22-01432-s001.zip › ijms-1037152-supplementary.xlsx]

## Sheet: All data by group%  
Table S1. Lipidomics data of platelet plasma membrane according to the experimental groups. Results are expressed in mol%
Lipid species	Control			ADP			Ticagrelor			Metabolite			Tica + ADP			Meta + ADP
	Replicate 1	Replicate 2	Replicate 3	Replicate 1	Replicate 2	Replicate 3	Replicate 1	Replicate 2	Replicate 3	Replicate 1	Replicate 2	Replicate 3	Replicate 1	Replicate 2	Replicate 3	Replicate 1	Replicate 2	Replicate 3
CE 10:0;0	NA	NA	NA	NA	0.0225949	NA	NA	NA	NA	NA	NA	NA	NA	NA	NA	NA	NA	NA
CE 11:0;0	NA	NA	NA	NA	0.0219324	NA	NA	NA	NA	NA	NA	NA	NA	NA	NA	NA	NA	NA
CE 13:0;0	NA	NA	NA	NA	0.0233226	NA	NA	NA	NA	NA	NA	NA	NA	NA	NA	NA	NA	NA
CE 14:0;0	NA	NA	NA	NA	0.095623	NA	NA	NA	NA	NA	NA	NA	NA	NA	NA	NA	NA	NA
CE 14:1;0	NA	NA	NA	NA	0.0447776	NA	NA	NA	NA	NA	NA	NA	NA	NA	NA	NA	NA	NA
CE 15:0;0	NA	NA	NA	NA	0.265245	NA	NA	NA	NA	NA	NA	NA	NA	NA	NA	NA	NA	NA
CE 15:1;0	NA	NA	NA	NA	0.0243262	NA	NA	NA	NA	NA	NA	NA	NA	NA	NA	NA	NA	NA
CE 16:0;0	NA	NA	NA	NA	0.162591	NA	0.249345	NA	NA	0.183683	NA	0.145668	0.0328095	NA	0.265199	NA	NA	NA
CE 16:1;0	NA	NA	NA	NA	0.185176	NA	0.113978	NA	NA	0.0791625	NA	0.0595303	0.0354488	NA	0.155699	NA	NA	NA
CE 17:0;0	NA	NA	NA	NA	0.0664479	NA	NA	NA	NA	NA	NA	NA	NA	NA	NA	NA	NA	NA
CE 18:0;0	NA	NA	NA	NA	0.128665	NA	NA	NA	NA	NA	NA	NA	NA	NA	NA	NA	NA	NA
CE 18:1;0	NA	0.0567725	NA	NA	0.201902	NA	0.500604	0.094179	0.0706956	0.337485	NA	0.274097	0.0725232	0.0604422	0.591117	0.0509558	0.0385265	NA
CE 18:2;0	0.127663	0.21379	0.0940406	0.112359	0.106651	0.116288	1.8001	0.313722	0.205556	1.22221	0.10707	0.996247	0.226109	0.278869	2.15034	0.179319	0.159537	0.109459
CE 18:3;0	NA	NA	NA	NA	NA	NA	0.0763222	NA	NA	0.0477732	NA	NA	NA	NA	0.0840945	NA	NA	NA
CE 20:4;0	NA	NA	NA	NA	NA	NA	0.275599	NA	NA	0.203292	NA	0.155396	NA	NA	0.34074	NA	NA	NA
CE 21:0;0	NA	NA	NA	NA	0.385953	NA	NA	NA	NA	NA	NA	NA	NA	NA	NA	NA	NA	NA
CE 22:0;0	NA	NA	NA	NA	0.177066	NA	NA	NA	NA	NA	NA	NA	NA	NA	NA	NA	NA	NA
CE 22:1;0	NA	NA	NA	NA	0.0405784	NA	NA	NA	NA	NA	NA	NA	NA	NA	NA	NA	NA	NA
CE 23:0;0	NA	NA	NA	NA	0.134887	NA	NA	NA	NA	NA	NA	NA	NA	NA	NA	NA	NA	NA
CE 24:0;0	NA	NA	NA	NA	0.0611085	NA	NA	NA	NA	NA	NA	NA	NA	NA	NA	NA	NA	NA
CE 24:1;0	NA	NA	NA	NA	0.0859197	NA	NA	NA	NA	NA	NA	NA	NA	NA	NA	NA	NA	NA
Cer 32:0;2	NA	NA	NA	NA	0.00136384	NA	NA	NA	NA	NA	NA	NA	NA	NA	NA	NA	NA	NA
Cer 32:1;2	0.00340969	0.00312634	0.00390831	0.00406198	0.00713285	0.00372071	0.00361707	0.00398912	0.00443462	0.00341213	0.00396596	0.00369079	0.00449093	NA	0.00330248	0.00308813	0.00332378	0.00428049
Cer 32:1;3	NA	NA	NA	NA	0.00177546	NA	NA	NA	NA	NA	NA	NA	NA	NA	NA	NA	NA	NA
Cer 32:2;2	NA	NA	NA	NA	0.00143614	NA	NA	NA	NA	NA	NA	NA	NA	NA	NA	NA	NA	NA
Cer 34:0;2	0.00963894	0.00936684	0.00870757	0.00953947	0.00961825	0.00905102	0.00606814	0.00768315	0.00864769	0.00777594	0.0081876	0.00683698	0.00757235	0.00869065	0.00674362	0.00819486	0.0086324	0.010662
Cer 34:0;3	NA	NA	NA	NA	0.00428858	NA	NA	NA	NA	NA	NA	NA	NA	NA	NA	NA	NA	NA
Cer 34:1;2	0.0623746	0.0651602	0.0652567	0.0678861	0.0640866	0.0687469	0.0575839	0.0708805	0.0660836	0.0612551	0.0622123	0.0625671	0.0597435	0.0676929	0.0602844	0.0604169	0.0597168	0.0690241
Cer 34:1;3	NA	NA	NA	NA	0.00838212	NA	NA	NA	NA	NA	NA	NA	NA	NA	NA	NA	NA	NA
Cer 34:1;4	NA	NA	NA	NA	0.00214928	NA	NA	NA	NA	NA	NA	NA	NA	NA	NA	NA	NA	NA
Cer 34:2;2	0.00306482	0.00309127	0.00323586	0.00316987	0.00433882	0.00351887	0.00305198	NA	0.00349577	0.00350618	NA	0.00295592	0.00355446	0.00262264	NA	0.00314546	0.00289185	0.00349157
Cer 36:0;2	0.0396601	0.0403966	0.0432033	0.0401824	0.0388257	0.0424894	0.0299297	0.0384122	0.0412737	0.0343427	0.0371853	0.0355571	0.0361972	0.039263	0.0360586	0.0360637	0.0381222	0.0465531
Cer 36:0;3	NA	NA	NA	NA	0.00168275	NA	NA	NA	NA	NA	NA	NA	NA	NA	NA	NA	NA	NA
Cer 36:1;2	0.0513237	0.0564125	0.0623642	0.0570568	0.0553854	0.0594607	0.0470768	0.0547298	0.0593491	0.0511414	0.0522222	0.052453	0.0490623	0.0539937	0.0514118	0.0498958	0.054233	0.0625034
Cer 36:2;2	0.0064442	0.00692956	0.00703369	0.00569689	0.00626958	0.00632137	0.00496432	0.00600376	0.00633109	0.00539277	0.00490746	0.00578138	0.00558788	0.00705947	0.00676563	0.00591541	0.00577262	0.0074059
Cer 36:2;4	NA	NA	NA	NA	0.00302402	NA	NA	NA	NA	NA	NA	NA	NA	NA	NA	0.00185594	NA	NA
Cer 38:0;2	0.030793	0.0307205	0.0323611	0.0319131	0.034633	0.0351098	0.0210014	0.0282114	0.0284211	0.0266591	0.0321969	0.0266785	0.0295256	0.0336298	0.0276749	0.0274885	0.0309671	0.0350005
Cer 38:0;3	NA	NA	NA	NA	0.00191226	NA	NA	NA	NA	NA	NA	NA	NA	NA	NA	NA	NA	NA
Cer 38:1;2	0.0574008	0.0588113	0.0568601	0.0565771	0.0586101	0.058509	0.044932	0.0534	0.0557622	0.0492088	0.0565428	0.0525904	0.0526714	0.0568944	0.0531702	0.0525096	0.055685	0.0641066
Cer 38:2;2	0.00594156	0.00689837	0.00703363	0.00588529	0.0070736	0.00535746	0.00486459	0.00783534	0.00712213	0.00611442	0.00593877	0.00719997	0.0057074	0.00704102	0.00621722	0.00594353	0.00636143	0.00716608
Cer 40:0;2	0.0340738	0.0322205	0.0372364	0.0368363	0.0376356	0.0354881	0.0238264	0.0296862	0.0328047	0.0295959	0.0331252	0.0280652	0.0305691	0.0331617	0.0279239	0.0297381	0.0306887	0.037034
Cer 40:0;3	0.00246251	NA	0.00212515	0.00269443	0.00406731	0.0019899	NA	NA	0.0021903	0.00227654	NA	NA	0.00248068	NA	NA	0.00213785	0.00266154	0.00275536
Cer 40:1;2	0.0730733	0.0714755	0.079283	0.0760856	0.0757233	0.0788632	0.060655	0.068768	0.0763337	0.0698102	0.0719362	0.068874	0.069947	0.071507	0.0678949	0.063962	0.0698878	0.0826703
Cer 40:1;3	NA	NA	NA	NA	0.00421945	NA	NA	NA	NA	NA	NA	NA	NA	NA	NA	NA	NA	NA
Cer 40:2;2	0.0226738	0.0236735	0.0229667	0.0221274	0.0192706	0.0229651	0.0175704	0.0213802	0.0207153	0.0190538	0.021131	0.0211016	0.019756	0.0199189	0.0192033	0.0219083	0.0207678	0.0227811
Cer 42:0;2	0.0288538	0.026643	0.0300753	0.0322638	0.034406	0.0313094	0.0207743	0.0233617	0.0276602	0.0228374	0.0296591	0.0221211	0.0258665	0.0286424	0.0257224	0.0258041	0.0270789	0.0315121
Cer 42:0;3	0.00227888	NA	0.00265231	0.00314395	0.007271	NA	0.00209273	NA	0.00308705	0.00219303	NA	NA	0.00258981	NA	NA	0.00207496	0.00271448	NA
Cer 42:0;4	NA	NA	NA	NA	0.00330103	NA	NA	NA	NA	NA	NA	NA	NA	NA	NA	NA	NA	NA
Cer 42:1;2	0.0664229	0.0631717	0.0686832	0.0669036	0.0693674	0.0703053	0.0557026	0.0613495	0.0637604	0.057856	0.0636626	0.0607521	0.0588066	0.0615263	0.0587192	0.058173	0.0637738	0.0706978
Cer 42:1;3	0.00239147	NA	0.00321192	0.00390062	0.00951133	0.00308147	0.00286177	NA	0.0033082	0.00320077	0.00325346	0.00284393	0.00326768	NA	0.00326063	0.00294483	0.00323382	0.00392433
Cer 42:1;4	NA	NA	NA	NA	0.00320469	NA	NA	NA	NA	NA	NA	NA	NA	NA	NA	NA	NA	NA
Cer 42:2;2	0.035052	0.0327147	0.0378339	0.0337371	0.0331362	0.0362971	0.0316732	0.0365271	0.0342586	0.032523	0.0345983	0.0306794	0.0326756	0.0322993	0.0338812	0.0317567	0.032584	0.0366635
Cer 44:0;2	0.00196939	NA	NA	0.00231562	0.00654597	NA	NA	NA	NA	NA	NA	NA	0.00249056	NA	NA	NA	0.001923	NA
Cer 44:0;3	NA	NA	NA	NA	0.00510844	NA	NA	NA	NA	NA	NA	NA	NA	NA	NA	NA	NA	NA
Cer 44:0;4	NA	NA	NA	NA	0.00253062	NA	NA	NA	NA	NA	NA	NA	NA	NA	NA	NA	NA	NA
Cer 44:1;2	0.00403405	0.00396245	0.00398705	0.00396132	0.00909979	0.00407728	0.00349283	NA	0.00399001	0.00349123	0.00410931	0.00263104	0.00401705	0.00348474	0.00324127	0.0036314	0.00402322	0.00371866
Cer 44:1;3	NA	NA	NA	NA	0.00671614	NA	NA	NA	NA	NA	NA	NA	NA	NA	NA	NA	NA	NA
Cer 44:1;4	NA	NA	NA	NA	0.00396001	NA	NA	NA	NA	NA	NA	NA	NA	NA	NA	NA	NA	NA
Chol	27.495	29.7781	27.7808	30.213	26.1837	27.2195	31.0853	31.1475	29.5051	30.0479	28.8586	29.9426	27.6152	29.6668	28.906	27.2969	26.7774	27.6287
CL 72:7;0	NA	NA	NA	NA	NA	NA	NA	NA	NA	NA	NA	NA	NA	NA	NA	NA	NA	NA
CL 72:8;0	NA	NA	NA	NA	NA	NA	NA	NA	NA	NA	NA	NA	NA	NA	NA	NA	NA	NA
DAG 14:0;0_16:0;0	NA	NA	NA	NA	0.0295528	NA	NA	NA	NA	NA	NA	NA	NA	NA	NA	NA	NA	NA
DAG 14:0;0_16:1;0	NA	NA	NA	NA	0.0173544	NA	NA	NA	NA	NA	NA	NA	NA	NA	NA	NA	NA	NA
DAG 14:0;0_17:0;0	NA	NA	NA	NA	0.010453	NA	NA	NA	NA	NA	NA	NA	NA	NA	NA	NA	NA	NA
DAG 14:0;0_18:1;0	NA	NA	NA	NA	0.00634607	NA	NA	NA	NA	NA	NA	NA	NA	NA	NA	NA	NA	NA
DAG 15:0;0_15:0;0	NA	NA	NA	NA	0.0034578	NA	NA	NA	NA	NA	NA	NA	NA	NA	NA	NA	NA	NA
DAG 15:0;0_16:0;0	NA	NA	NA	NA	0.0534416	NA	NA	NA	NA	NA	NA	NA	NA	NA	NA	NA	NA	NA
DAG 15:0;0_16:1;0	NA	NA	NA	NA	0.0342385	NA	NA	NA	NA	NA	NA	NA	NA	NA	NA	NA	NA	NA
DAG 15:0;0_17:1;0	NA	NA	NA	NA	0.00281031	NA	NA	NA	NA	NA	NA	NA	NA	NA	NA	NA	NA	NA
DAG 15:0;0_18:0;0	NA	NA	NA	NA	0.00710186	NA	NA	NA	NA	NA	NA	NA	NA	NA	NA	NA	NA	NA
DAG 15:0;0_18:1;0	NA	NA	NA	NA	0.0259434	NA	NA	NA	NA	NA	NA	NA	NA	NA	NA	NA	NA	NA
DAG 15:1;0_16:0;0	NA	NA	NA	NA	0.0156296	NA	NA	NA	NA	NA	NA	NA	NA	NA	NA	NA	NA	NA
DAG 16:0;0_16:1;0	NA	NA	NA	NA	0.041766	NA	NA	NA	NA	NA	NA	NA	NA	NA	NA	NA	NA	NA
DAG 16:0;0_17:0;0	NA	NA	NA	NA	0.0507721	NA	NA	NA	NA	NA	NA	NA	NA	NA	NA	NA	NA	NA
DAG 16:0;0_17:1;0	NA	NA	NA	NA	0.0205245	NA	NA	NA	NA	NA	NA	NA	NA	NA	NA	NA	NA	NA
DAG 16:0;0_18:1;0	NA	0.0197692	NA	NA	0.0560354	NA	0.020452	NA	0.0202515	0.0268799	NA	0.0194488	0.0146473	NA	0.0322279	NA	NA	NA
DAG 16:0;0_18:2;0	NA	NA	NA	NA	0.0172943	NA	NA	NA	NA	NA	NA	NA	NA	NA	NA	NA	NA	NA
DAG 16:0;0_20:4;0	NA	NA	NA	NA	NA	NA	NA	NA	NA	NA	NA	NA	NA	NA	NA	NA	NA	NA
DAG 16:1;0_16:1;0	NA	NA	NA	NA	0.0242157	NA	NA	NA	NA	NA	NA	NA	NA	NA	NA	NA	NA	NA
DAG 16:1;0_17:0;0	NA	NA	NA	NA	0.0285224	NA	NA	NA	NA	NA	NA	NA	NA	NA	NA	NA	NA	NA
DAG 16:1;0_17:1;0	NA	NA	NA	NA	0.0224644	NA	NA	NA	NA	NA	NA	NA	NA	NA	NA	NA	NA	NA
DAG 16:1;0_18:1;0	NA	NA	NA	NA	0.0153817	NA	NA	NA	NA	NA	NA	NA	NA	NA	NA	NA	NA	NA
DAG 17:0;0_18:0;0	NA	NA	NA	NA	0.0316553	NA	NA	NA	NA	NA	NA	NA	NA	NA	NA	NA	NA	NA
DAG 17:0;0_18:1;0	NA	NA	NA	NA	0.0421102	NA	NA	NA	NA	NA	NA	NA	NA	NA	NA	NA	NA	NA
DAG 18:0;0_18:1;0	NA	NA	NA	NA	0.0580368	NA	NA	NA	NA	NA	NA	NA	NA	NA	0.0288998	0.0169303	NA	NA
DAG 18:0;0_18:2;0	NA	NA	NA	NA	NA	NA	0.00193539	NA	NA	NA	NA	NA	NA	NA	0.00199346	NA	NA	NA
DAG 18:0;0_18:3;0	NA	NA	NA	NA	NA	NA	NA	NA	NA	NA	NA	NA	NA	NA	NA	NA	NA	NA
DAG 18:0;0_20:4;0	0.0486397	0.0440621	0.0476016	0.074281	0.0516367	0.0483835	0.2263	0.0655934	0.0523569	0.162272	0.0424855	0.0598118	0.0551642	0.036632	0.0568259	0.055544	0.044885	0.0349866
DAG 18:1;0_18:1;0	NA	NA	NA	NA	0.0301608	NA	0.0143269	NA	NA	NA	NA	NA	NA	NA	0.0146887	NA	NA	NA
DAG 18:1;0_18:2;0	NA	NA	NA	NA	NA	NA	NA	NA	NA	NA	NA	NA	NA	NA	0.0167222	NA	NA	NA
DAG 18:1;0_20:3;0	NA	NA	NA	NA	NA	NA	NA	NA	NA	0.00188494	NA	NA	NA	NA	NA	NA	NA	NA
DAG 18:1;0_20:4;0	NA	NA	NA	NA	NA	NA	0.0183862	NA	NA	NA	NA	NA	NA	NA	NA	NA	NA	NA
HexCer 32:2;3	NA	NA	NA	NA	NA	NA	NA	NA	NA	NA	NA	NA	NA	NA	NA	0.00807119	NA	NA
LPC 14:1;0	0.0141151	0.0127563	0.0152689	0.0170588	0.0161706	0.018793	NA	NA	0.00992369	NA	0.0117026	NA	0.00617473	0.0149538	NA	0.00958641	0.00703863	0.0207411
LPC 16:0;0	0.277737	0.51506	0.35316	0.295186	0.358903	0.244721	0.605018	0.628698	0.516606	0.505967	0.47381	0.554173	0.329659	0.534227	0.65723	0.326458	0.368937	0.22085
LPC 18:0;0	0.185945	0.288663	0.230226	0.258321	0.216571	0.18918	0.282087	0.342329	0.283037	0.277329	0.302368	0.280903	0.208775	0.291014	0.292981	0.201064	0.231483	0.186929
LPC 18:1;0	0.0202886	0.0340255	0.0255873	0.021389	0.0296582	0.016823	0.0378742	0.0476451	0.032827	0.0996734	0.0299509	0.0411365	0.0257611	0.0435494	0.0455362	0.0244091	0.0266522	0.0195826
LPC 18:2;0	NA	NA	NA	NA	NA	NA	0.0115219	NA	NA	0.0537085	NA	0.0100833	NA	NA	0.0152859	NA	NA	NA
LPC 20:0;0	NA	NA	NA	NA	NA	NA	NA	NA	NA	NA	NA	NA	NA	NA	NA	NA	NA	NA
LPC 20:1;0	NA	NA	NA	NA	NA	NA	NA	NA	NA	NA	NA	NA	NA	NA	NA	NA	NA	NA
LPC 20:4;0	NA	NA	NA	NA	NA	NA	NA	NA	NA	0.0603622	NA	NA	NA	NA	NA	NA	NA	NA
LPC O-16:0;0	0.0103353	0.0129443	0.0149341	0.0180438	0.01282	0.0139476	0.00616454	0.0138469	0.0101904	0.0109175	0.013928	0.00744873	0.0123954	0.0120097	0.00704153	0.0107297	0.0105898	0.0123286
LPC O-18:0;0	0.00540046	NA	0.00723321	0.00987782	NA	NA	NA	NA	NA	NA	NA	NA	NA	NA	NA	NA	NA	NA
LPC O-18:1;0	NA	NA	0.00785642	NA	0.00707733	NA	NA	NA	NA	NA	NA	NA	NA	NA	NA	NA	0.00574364	NA
LPE 16:0;0	0.0119821	0.0146796	0.0144588	0.0126146	0.01313	0.0129507	0.01024	0.0136784	0.0137978	0.00865072	0.012272	0.0119833	0.010976	0.0139241	0.0114198	0.0117076	0.0108605	0.0105083
LPE 18:0;0	0.0544712	0.0582481	0.059667	0.0663351	0.0524281	0.0582368	0.0321888	0.0515028	0.0493593	0.0370816	0.0486195	0.043317	0.0468156	0.0533217	0.0363684	0.0446301	0.0444114	0.0609336
LPE 18:1;0	0.00986349	0.0111259	0.0111649	0.010288	0.00915038	0.0107942	0.00908954	0.0145666	0.0113847	0.0147295	0.00982228	0.0118224	0.0089632	0.0117891	0.00893354	0.00810962	0.00850991	0.00927295
LPE 18:2;0	NA	NA	NA	NA	NA	NA	NA	NA	NA	0.00947083	NA	NA	NA	NA	NA	NA	NA	NA
LPE 20:2;0	NA	NA	NA	NA	NA	NA	0.00322677	NA	NA	0.00386217	NA	NA	NA	NA	NA	NA	NA	NA
LPE 20:3;0	NA	NA	NA	NA	NA	NA	NA	NA	NA	0.00415141	NA	NA	NA	NA	NA	NA	NA	NA
LPE 20:4;0	0.0702801	0.0855722	0.0632735	0.0824295	0.0491907	0.06921	0.0684013	0.109212	0.0826369	0.132207	0.0791318	0.0730863	0.0599472	0.0873985	0.0668263	0.0579698	0.0563463	0.0680017
LPE 22:4;0	0.0110831	0.0152738	0.00980793	0.0125684	0.00884607	0.0115507	0.0111533	0.0173137	0.0127021	0.0155183	0.0127138	0.0113206	0.00907683	0.0137214	0.0108379	0.00963411	0.009079	0.0114256
LPE 22:5;0	0.00735163	0.0100845	0.00723213	0.00925449	0.00661548	0.0081133	0.00829195	0.0119081	0.00892465	0.0107572	0.00905372	0.00795685	0.0067324	0.0102298	0.0072391	0.00735553	0.00623143	0.00818863
LPE 22:6;0	0.00513253	0.00668921	0.00492498	0.00627068	0.00400326	0.00516219	0.0052173	0.00734389	0.00653375	0.0103351	0.00749876	0.00644425	0.00557787	0.00681028	0.0054096	0.0052801	0.0039746	0.00614286
LPE O-16:1;0	0.0301785	0.0257284	0.0368002	0.0302192	0.0301692	0.0350069	0.00493962	0.0218134	0.018876	0.00966363	0.0210314	0.0134889	0.0252454	0.0253471	0.0104144	0.0217186	0.0196895	0.0354871
LPE O-18:1;0	0.0318112	0.0271295	0.0340598	0.0341897	0.0279914	0.0369119	0.0103765	0.0211641	0.0226478	0.0138662	0.0229917	0.0173622	0.0247644	0.0272456	0.0135518	0.0236059	0.0220164	0.0413873
LPE O-18:2;0	0.00713444	0.00666935	0.00920682	0.00899577	0.00742626	0.00755151	NA	NA	0.00591916	NA	NA	NA	0.00640817	NA	0.00480003	0.00706381	0.00598424	0.00979535
LPI 10:1;0	NA	NA	NA	NA	NA	NA	NA	NA	NA	NA	NA	NA	NA	NA	NA	NA	NA	NA
LPI 18:0;0	NA	NA	0.0234071	NA	0.0200514	NA	NA	NA	NA	NA	NA	NA	NA	NA	NA	0.0183172	NA	NA
LPS 18:0;0	0.0296796	0.0282318	0.0328101	0.0235614	0.032867	0.0313666	0.0231295	0.0224536	0.020316	NA	0.0168034	0.0218874	0.01906	0.0221035	NA	0.0175735	0.0189475	0.0308341
LPS 18:1;0	NA	NA	0.00488882	NA	0.00452239	NA	NA	NA	NA	NA	NA	NA	NA	NA	NA	NA	NA	NA
PA 16:0;0_18:0;0	NA	NA	NA	NA	0.0314908	0.0740091	NA	NA	NA	NA	NA	NA	0.0331675	NA	NA	NA	NA	NA
PA 17:1;0_18:0;0	NA	NA	NA	NA	NA	NA	NA	NA	NA	NA	NA	NA	NA	NA	NA	NA	NA	NA
PA 18:1;0_20:0;0	NA	NA	NA	NA	NA	NA	NA	NA	NA	NA	NA	NA	NA	NA	NA	NA	0.0306126	NA
PC 14:0;0_16:0;0	0.0896827	0.0855289	0.0951191	0.083475	0.0892671	0.0809472	0.109054	0.0876013	0.0818115	0.0909203	0.0823295	0.0842949	0.0954229	0.0703425	0.10609	0.089016	0.104479	0.0797354
PC 14:0;0_17:0;0	NA	0.00227217	NA	0.00163471	NA	NA	0.00114346	NA	NA	NA	0.00200611	NA	0.000810153	NA	NA	NA	NA	NA
PC 14:0;0_18:0;0	0.0918011	0.0962613	0.0949618	0.0802832	0.0864974	0.105431	0.0938579	0.099929	0.095666	0.0994247	0.0890585	0.0956113	0.0996702	0.090103	0.0925562	0.101837	0.0986691	0.0970476
PC 14:0;0_18:1;0	0.103002	0.092535	0.101182	0.0980045	0.103387	0.0998961	0.0889411	0.0936212	0.102726	0.089949	0.0992527	0.0990826	0.104628	0.107726	0.110977	0.107925	0.106473	0.104873
PC 14:0;0_18:2;0	6.01487	5.52885	4.92048	5.40625	5.09146	6.2046	1.54534	4.44838	5.96711	3.46577	4.87896	5.03591	NA	5.77656	2.92472	5.69935	5.64525	6.55394
PC 14:0;0_20:0;0	NA	NA	NA	NA	0.00432657	0.0040068	0.00372834	NA	NA	NA	NA	NA	NA	NA	NA	0.0045737	NA	NA
PC 14:0;0_20:2;0	NA	NA	NA	NA	NA	NA	NA	NA	NA	NA	NA	0.00420787	NA	NA	NA	NA	NA	NA
PC 14:0;0_20:3;0	0.0552374	0.0450573	0.048653	0.0456283	0.0485134	0.0414472	0.0121717	0.0296786	0.0507906	0.0243408	0.057415	NA	0.0582879	0.0610598	0.037864	0.0391082	0.0547762	0.0644785
PC 14:0;0_20:4;0	0.625415	0.551654	0.595102	0.588564	0.549796	0.679165	0.190407	0.473774	0.636934	0.37334	0.636857	0.547108	0.63462	0.604667	0.392733	0.67284	0.644922	0.674776
PC 14:0;0_22:4;0	NA	NA	NA	NA	NA	NA	NA	NA	NA	NA	NA	NA	NA	NA	NA	NA	NA	NA
PC 14:0;0_22:5;0	NA	NA	NA	NA	NA	NA	NA	NA	NA	NA	NA	NA	NA	NA	NA	NA	NA	0.0423354
PC 14:1;0_22:3;0	NA	NA	NA	NA	NA	NA	NA	NA	NA	NA	NA	NA	NA	NA	NA	NA	NA	NA
PC 15:0;0_15:0;0	0.00133093	NA	0.0010875	NA	NA	NA	0.0016023	NA	NA	0.00122573	0.00113321	0.000889436	0.00115867	NA	0.00134409	NA	NA	NA
PC 15:0;0_16:0;0	NA	0.0327972	NA	0.0235579	NA	NA	0.01774	NA	NA	NA	0.0309519	NA	0.0214509	NA	NA	NA	NA	NA
PC 15:0;0_17:0;0	NA	NA	NA	NA	0.00993215	NA	NA	NA	NA	NA	NA	NA	NA	NA	NA	NA	NA	NA
PC 15:0;0_17:1;0	NA	NA	NA	NA	NA	NA	0.00240855	NA	NA	NA	NA	NA	NA	NA	NA	NA	NA	NA
PC 15:0;0_18:0;0	0.0194701	0.0217832	0.0200146	0.0168107	0.0166582	0.0159768	0.0214485	0.0212414	0.0229287	0.0191542	0.022747	0.0198278	0.0166301	0.0213058	0.0206157	0.0169322	0.0190106	0.0188878
PC 15:0;0_18:1;0	0.174984	0.175095	0.165054	0.175036	0.165403	0.164222	0.164014	0.176587	0.157247	0.155342	0.15457	0.158795	0.168762	0.171308	0.163265	0.148561	0.169266	0.165344
PC 15:0;0_18:2;0	0.211129	0.180712	0.209676	0.214291	0.193566	0.199487	0.134774	0.188397	0.218719	0.169364	0.205404	0.183868	0.208296	0.21145	0.179242	0.204824	0.227755	0.18802
PC 15:0;0_20:1;0	NA	NA	NA	NA	0.00239403	0.00326361	NA	NA	NA	NA	NA	0.00300622	NA	NA	NA	NA	NA	NA
PC 15:0;0_20:3;0	NA	NA	0.0219722	NA	0.0371249	NA	NA	NA	NA	NA	NA	NA	NA	NA	NA	NA	NA	NA
PC 15:0;0_20:4;0	0.0971187	0.0837151	0.0860223	0.10317	0.084562	0.107301	0.0848568	0.0877	NA	0.090673	0.107951	0.0857207	0.0846794	0.0970439	0.102049	0.0951375	0.104177	0.0956876
PC 15:0;0_22:5;0	NA	NA	NA	NA	NA	NA	NA	NA	NA	NA	NA	NA	NA	NA	NA	NA	NA	NA
PC 16:0;0_16:0;0	1.48816	1.42767	1.43995	1.47744	1.40084	1.45124	1.51164	1.36939	1.46375	1.46267	1.41996	1.38273	1.41099	1.31427	1.47729	1.44595	1.4513	1.37577
PC 16:0;0_16:1;0	0.231979	0.210403	0.221874	0.193118	0.224544	0.217476	0.255196	0.226402	0.200923	0.227539	0.210201	0.221574	0.226605	0.220115	0.252277	0.218526	0.222184	0.210812
PC 16:0;0_16:2;0	NA	NA	NA	NA	NA	NA	NA	NA	NA	NA	1.17289	NA	NA	NA	0.719436	0.639474	NA	NA
PC 16:0;0_17:1;0	0.129598	0.124594	0.123594	0.131607	0.11154	0.122327	0.117055	0.128332	0.117628	0.110461	0.115279	0.114909	0.126176	0.125396	0.128419	0.113443	0.126266	0.120375
PC 16:0;0_18:0;0	0.70681	0.787599	0.722687	0.778745	0.711983	0.772326	0.791801	0.808607	0.75679	0.746233	0.735378	0.76017	0.679547	0.770442	0.806399	0.685298	0.709456	0.748919
PC 16:0;0_18:1;0	8.15826	7.71434	7.98508	7.71255	7.70168	7.92853	7.57475	7.7011	7.58845	7.43749	7.8768	7.43667	7.97163	7.83079	7.93189	8.18271	8.07753	8.02751
PC 16:0;0_18:2;0	2.73371	2.61735	2.75493	2.62285	2.63995	2.75312	2.78052	2.61931	2.69389	2.69025	2.62146	2.6154	2.82587	2.74952	2.98799	2.78233	2.86163	2.86891
PC 16:0;0_18:3;0	0.162305	0.13561	0.162098	0.159253	0.144444	0.165655	0.0798506	0.115137	0.168277	0.110979	0.167692	0.161475	0.162099	0.156288	0.125445	0.164635	0.169165	0.173486
PC 16:0;0_19:0;0	NA	NA	NA	NA	NA	NA	NA	NA	NA	NA	NA	NA	NA	NA	NA	NA	NA	NA
PC 16:0;0_19:1;0	0.0362194	0.0304039	0.0372742	0.0343695	0.0319143	0.0361479	0.0379145	0.0357052	0.0351798	0.0314399	0.0394676	0.0366348	0.0324669	0.0445578	0.042298	0.0313807	0.030304	0.0319912
PC 16:0;0_20:0;0	0.0321657	0.0297482	0.0347111	0.0346749	0.0285829	0.035778	0.039738	0.029431	0.0275766	0.0351751	0.0423717	0.035076	0.0241197	0.022282	0.0313294	0.0330436	0.03318	0.036971
PC 16:0;0_20:1;0	0.236674	0.218715	0.246327	0.250374	0.236873	0.228128	0.233749	0.227198	0.235133	0.227794	0.232488	0.223621	0.242884	0.23235	0.214783	0.252494	0.231545	0.224752
PC 16:0;0_20:2;0	0.0935172	0.0796381	0.0931894	0.08578	0.102943	0.0862332	0.0875846	0.0856865	0.0876072	0.0919981	0.084418	0.0803337	0.0902241	0.083396	0.0978935	0.0928548	0.0899863	0.0912738
PC 16:0;0_20:3;0	0.372638	0.369873	0.393259	0.355777	0.380903	0.393046	0.373235	0.352289	0.364335	0.369958	0.380758	0.379489	0.389528	0.400886	0.429192	0.389997	0.383503	0.418972
PC 16:0;0_20:4;0	2.07465	1.86343	2.01083	1.86594	1.98996	2.07001	1.81206	1.82322	1.92658	1.85568	1.957	1.88112	2.06274	2.05437	2.06718	2.11222	2.08675	2.1285
PC 16:0;0_20:5;0	0.359435	0.32512	0.328979	0.299791	0.314134	0.362659	0.195749	0.289727	0.359533	0.263657	0.3317	0.356283	0.365774	0.368676	0.33036	0.34689	0.33993	0.318333
PC 16:0;0_21:1;0	NA	NA	NA	NA	NA	NA	NA	NA	NA	NA	NA	NA	0.00570572	NA	NA	NA	NA	NA
PC 16:0;0_22:1;0	0.0157404	0.0199033	0.0197887	0.0211684	0.0184029	0.0167595	0.0195458	0.0204554	0.0180379	0.0191345	0.022709	0.0178368	0.018845	0.0189482	0.019333	0.0168443	0.0183319	0.0206016
PC 16:0;0_22:2;0	NA	NA	NA	NA	0.0119437	NA	0.0112738	NA	NA	NA	NA	NA	NA	NA	NA	0.00966039	NA	NA
PC 16:0;0_22:3;0	0.017099	NA	NA	0.0231109	0.0215808	NA	NA	0.0228738	0.0203985	0.0158915	0.0219552	0.0200119	0.0195343	0.0173497	0.0172305	0.0213251	0.0197376	0.0244854
PC 16:0;0_22:4;0	0.292952	0.234649	0.267598	0.265411	0.257695	0.281092	0.21257	0.238826	0.249486	0.236359	0.276299	0.219413	0.261604	0.254701	0.253741	0.284724	0.28178	0.27595
PC 16:0;0_22:5;0	0.167445	0.175493	0.189599	0.178179	0.173208	0.18562	0.16476	0.158345	0.182881	0.167955	0.165037	0.180382	0.18485	0.174221	0.179349	0.180048	0.174242	0.194885
PC 16:0;0_22:6;0	0.224658	0.202959	0.233705	0.213073	0.224294	0.239498	0.260517	0.221169	0.222576	0.21519	0.225693	0.233792	0.25975	0.246847	0.260954	0.246181	0.242403	0.264417
PC 16:1;0_16:1;0	0.473765	0.206623	0.874848	0.618241	0.590057	0.51084	0.117338	0.182299	0.506717	0.29198	0.454813	0.26818	6.44506	0.590757	0.20232	0.493882	0.956179	0.279766
PC 16:1;0_17:0;0	NA	NA	0.00817157	NA	0.00719383	NA	0.00628086	NA	NA	0.00756055	0.00787527	NA	0.0066591	NA	0.00798932	0.00744918	NA	NA
PC 16:1;0_17:1;0	NA	0.0193918	NA	NA	NA	0.0190083	NA	0.0140763	NA	NA	0.00887549	0.0186355	NA	NA	NA	0.0183945	NA	0.0174537
PC 16:1;0_18:0;0	0.0918909	0.075495	0.0915505	0.0721467	0.0788427	0.087643	0.0704653	0.0829335	0.0782471	0.0755263	0.0818948	0.0809439	0.0744551	0.0744263	0.0817778	0.089125	0.0797713	0.0917088
PC 16:1;0_18:1;0	0.276641	0.257341	0.269815	0.244925	0.251865	0.2843	0.156111	0.219228	0.277292	0.190194	0.258147	0.227916	0.26983	0.242452	0.215699	0.271208	0.267186	0.282269
PC 16:1;0_18:2;0	0.186001	0.162684	0.180926	0.175421	0.181644	0.212613	0.0882449	0.156282	0.176393	0.139995	0.184074	0.173971	0.196796	0.172395	0.121335	0.209178	0.201629	0.20378
PC 16:1;0_20:0;0	NA	NA	NA	NA	NA	NA	0.00379102	NA	NA	NA	NA	NA	NA	NA	NA	NA	NA	NA
PC 16:1;0_20:1;0	0.00540841	NA	NA	NA	NA	NA	NA	NA	0.0059753	0.00485587	0.00658518	NA	NA	0.00563914	NA	0.00850439	0.0088992	NA
PC 16:1;0_20:2;0	NA	NA	NA	NA	NA	NA	NA	NA	NA	NA	NA	NA	0.00411678	NA	NA	NA	NA	NA
PC 16:1;0_20:3;0	0.0326165	0.0211116	0.0284267	0.0256855	0.023481	NA	0.010996	0.0126088	0.0229589	0.0211138	0.0256623	0.0224268	0.0299538	0.0158857	0.0156186	0.0219614	0.0213068	0.0222413
PC 16:1;0_20:4;0	0.430141	0.342644	0.396465	0.378971	0.335905	0.487692	0.123289	0.297639	0.405428	0.286709	0.453331	0.358721	0.413426	0.446734	0.233238	0.429112	0.439352	0.446904
PC 16:1;0_22:4;0	NA	NA	NA	NA	NA	NA	NA	NA	NA	NA	NA	NA	NA	NA	NA	NA	NA	NA
PC 16:1;0_22:6;0	NA	NA	NA	NA	NA	NA	NA	NA	NA	NA	NA	NA	NA	NA	NA	NA	NA	NA
PC 17:0;0_17:1;0	NA	NA	NA	NA	NA	NA	NA	NA	NA	NA	NA	NA	NA	NA	NA	NA	NA	NA
PC 17:0;0_18:0;0	NA	NA	NA	NA	NA	NA	NA	NA	NA	NA	NA	NA	NA	NA	NA	NA	NA	NA
PC 17:0;0_18:1;0	0.187576	0.180773	0.189044	0.187005	0.167313	0.186867	0.17509	0.169681	0.174217	0.16565	0.184639	0.176313	0.177409	0.192134	0.18512	0.186774	0.175781	0.179428
PC 17:0;0_18:2;0	0.0742147	0.0709444	0.0753007	0.0710745	0.0684718	0.0699987	0.0733007	0.075938	0.0659707	0.0741144	0.0724387	0.072756	0.0775151	0.0669628	0.0852393	0.0745514	0.0747647	0.0691979
PC 17:0;0_19:0;0	NA	0.00121909	0.00118808	NA	0.000890029	NA	0.00105425	0.00154757	0.000799026	NA	0.00254311	0.000811949	NA	0.00129442	NA	0.000713118	0.00084865	NA
PC 17:0;0_19:6;0	NA	NA	NA	NA	NA	NA	NA	NA	NA	NA	NA	NA	NA	NA	NA	NA	NA	NA
PC 17:0;0_20:1;0	NA	0.00750724	NA	0.00407729	0.00806799	NA	NA	0.00881699	0.0051541	0.00325094	NA	NA	0.00287301	NA	NA	0.00516118	0.00518775	NA
PC 17:0;0_20:2;0	NA	NA	NA	NA	NA	NA	NA	NA	0.00473152	NA	NA	NA	NA	NA	NA	NA	NA	NA
PC 17:0;0_20:3;0	0.030353	NA	0.0289905	0.0225471	0.02574	NA	0.0289384	NA	NA	0.0208371	NA	0.0233263	0.0275749	NA	NA	0.0187066	0.0222542	NA
PC 17:0;0_20:4;0	0.133463	0.116251	0.119218	0.108419	0.110159	0.117956	0.100369	0.1143	0.113925	0.113243	0.116873	0.112952	0.115359	0.123201	0.107908	0.121228	0.117856	0.127673
PC 17:0;0_22:4;0	NA	NA	0.00568594	0.0114088	NA	0.0270301	0.0284427	NA	0.00790036	0.0073008	0.00668533	0.0276939	0.0075017	0.00636783	NA	NA	0.00603053	0.00625185
PC 17:0;0_22:5;0	NA	NA	0.0329652	NA	NA	0.0229643	0.0231703	NA	NA	NA	NA	NA	0.0277433	NA	NA	NA	NA	NA
PC 17:1;0_18:0;0	0.0322666	0.0385444	0.039096	0.036231	0.0465374	0.0389297	0.0288807	0.039707	0.0343991	0.0316951	0.0330852	0.036153	0.0312453	0.0395352	0.0325308	0.0369033	0.0345341	0.0356079
PC 17:1;0_18:1;0	0.0630268	0.0545386	0.0626887	0.0600538	0.0664073	0.0612033	0.0528051	0.0610897	0.059167	0.0534222	0.0599854	0.057278	0.0611666	0.0594483	0.0577365	0.0663917	0.0634479	0.0576134
PC 17:1;0_18:2;0	NA	0.036525	0.0209097	NA	NA	NA	NA	NA	NA	0.0322121	0.0469427	0.0281904	0.03884	0.0463924	0.0298535	NA	0.0466605	NA
PC 17:1;0_20:4;0	0.0473108	0.0391761	0.0471541	NA	NA	NA	NA	NA	0.0413412	NA	NA	NA	NA	0.0366985	NA	0.0408098	NA	NA
PC 17:1;0_22:4;0	0.0263482	NA	NA	NA	NA	NA	NA	NA	NA	NA	NA	NA	NA	NA	NA	NA	NA	NA
PC 17:2;0_18:0;0	NA	NA	NA	NA	NA	NA	NA	NA	NA	NA	NA	NA	NA	NA	NA	NA	NA	NA
PC 18:0;0_18:0;0	0.0194829	0.0160317	0.0246797	0.0219245	0.0237138	0.0210757	0.0277306	0.0205992	0.0172705	0.0232529	0.0287113	0.0175189	0.0160509	0.016059	0.0222698	0.016077	0.0204586	0.0209317
PC 18:0;0_18:1;0	2.42532	2.2645	2.39164	2.29412	2.34102	2.40786	2.32344	2.37198	2.33949	2.29451	2.40244	2.22773	2.46068	2.34194	2.36009	2.56142	2.4419	2.42619
PC 18:0;0_18:2;0	1.06262	1.01629	1.07505	1.01668	1.03162	1.10082	1.16313	1.02881	1.05502	1.08796	1.0242	1.07543	1.10855	1.03395	1.22772	1.07615	1.08014	1.14027
PC 18:0;0_18:3;0	0.0344733	0.027884	0.0265002	0.0271507	0.031075	0.0249284	0.0213672	0.0207256	0.0292677	0.0227667	0.0269689	0.0240003	0.0303216	0.0282054	0.0234982	0.0279028	0.0266586	0.0253564
PC 18:0;0_19:1;0	NA	NA	NA	0.0093371	0.0234213	NA	0.00911359	NA	NA	0.0227415	NA	NA	0.00515668	NA	NA	NA	0.00945725	NA
PC 18:0;0_20:1;0	0.0114689	0.0147878	0.0117006	0.0134365	0.0145361	0.0116717	0.0145966	0.0156414	0.0146842	0.00873419	0.0124715	0.0121363	0.0153245	0.0157395	0.0128095	0.0123334	0.0110866	NA
PC 18:0;0_20:2;0	0.0280443	0.0245731	0.0289534	0.0242168	0.020718	0.0280627	0.0234364	0.0278229	0.0282537	0.02607	0.024076	0.0284911	0.0250988	0.0277151	0.0258433	0.0242797	0.027642	0.0277632
PC 18:0;0_20:3;0	0.190075	0.19317	0.21928	0.202382	0.188819	0.196017	0.195347	0.169324	0.17405	0.178753	0.185363	0.180901	0.191682	0.174259	0.204995	0.203902	0.192647	0.214294
PC 18:0;0_20:4;0	1.46542	1.3058	1.40372	1.33434	1.37993	1.44786	1.2445	1.24612	1.31178	1.22733	1.35611	1.22879	1.39619	1.35716	1.34334	1.42286	1.40699	1.48297
PC 18:0;0_20:5;0	0.0639285	0.0571811	0.0508455	0.0501081	0.0506893	0.0553249	0.0464969	0.049875	0.0495417	0.0440294	0.0541142	0.0425716	0.0582372	0.0576465	0.0567363	0.0538098	0.0560117	0.0546222
PC 18:0;0_22:4;0	0.0714718	0.061491	0.0744373	0.0706412	0.0805553	0.0819312	0.062877	0.0756968	0.0717663	0.0683572	0.0776044	0.0674455	0.0817491	0.0837524	0.0685147	0.0710099	0.0760365	0.0836977
PC 18:0;0_22:5;0	0.0809023	0.0855921	0.0821643	0.0757111	0.0775213	0.0738162	0.0692171	0.0719313	0.0708466	0.0739857	0.0785855	0.0797679	0.0737135	0.0739638	0.0837755	0.0719996	0.07517	0.0730258
PC 18:0;0_22:6;0	0.0693963	NA	0.079166	0.0771172	NA	NA	0.0816294	NA	0.0738604	0.0816398	NA	NA	0.0656968	NA	0.0840021	0.0769231	0.0706701	0.0654579
PC 18:1;0_18:1;0	0.93369	0.848362	0.922778	0.851818	0.855474	0.931448	0.759234	0.820168	0.848802	0.797247	0.870687	0.795133	0.925769	0.885308	0.83814	0.951206	0.924161	0.953787
PC 18:1;0_18:2;0	0.507996	0.462956	0.536196	0.495271	0.512566	0.525151	0.413928	0.422367	0.489191	0.428671	0.508005	0.471632	0.515438	0.491926	0.491015	0.513755	0.513337	0.562874
PC 18:1;0_18:3;0	0.0333463	0.0285761	0.0294183	0.0334379	0.0379247	0.0282774	0.0199625	0.0231828	0.0317606	0.0274229	0.0314243	NA	0.0286148	0.0358422	0.0359272	0.0369371	0.0375642	0.0277598
PC 18:1;0_19:0;0	0.0205364	0.0157585	0.0264756	0.0129807	NA	0.0302239	0.0142084	0.0240421	0.0162652	NA	NA	NA	0.00903383	0.0292857	NA	0.0177631	0.0136104	0.0255549
PC 18:1;0_19:1;0	0.0261254	NA	0.0223989	NA	0.0119923	0.0368799	0.00911155	NA	0.0199902	0.0103372	NA	0.0263537	0.0320229	0.0310375	NA	0.032733	0.0322712	NA
PC 18:1;0_20:0;0	0.0491367	0.0507017	0.0458437	0.0486406	0.0515039	0.0535231	0.0478863	0.0496387	0.050198	0.0497662	0.0524945	0.0454105	0.0534136	0.0438638	0.0461418	0.0451283	0.0519906	0.0624928
PC 18:1;0_20:1;0	0.127844	0.122644	0.115459	0.11565	0.102235	0.119602	0.0937395	0.103913	0.120564	0.111056	0.111869	0.108463	0.112769	0.114983	0.108708	0.111936	0.124669	0.121379
PC 18:1;0_20:2;0	0.0627506	0.062285	0.0705304	0.0686872	0.0612575	0.0682518	0.0530411	0.0587376	0.0621028	0.0577528	0.0596645	0.058382	0.0667747	0.0547702	0.0506657	0.0668871	0.067006	0.066945
PC 18:1;0_20:3;0	0.307036	0.2564	0.305087	0.261608	0.291987	0.310386	0.242882	0.24274	0.264329	0.246633	0.290924	0.240462	0.300114	0.278834	0.258065	0.299266	0.309187	0.312628
PC 18:1;0_20:4;0	0.524084	0.440476	0.520456	0.456123	0.470635	0.528011	0.386831	0.436562	0.434161	0.406914	0.467686	0.410498	0.479174	0.474152	0.420491	0.49062	0.510667	0.50241
PC 18:1;0_20:5;0	NA	NA	NA	NA	NA	NA	NA	NA	NA	0.0290983	NA	NA	NA	NA	0.0303533	NA	NA	NA
PC 18:1;0_22:3;0	NA	NA	NA	NA	NA	NA	NA	NA	NA	NA	NA	NA	NA	NA	NA	NA	NA	NA
PC 18:1;0_22:4;0	0.0662465	0.0626105	0.0663165	0.0640774	0.072142	0.0706109	0.0421855	0.0562994	0.062707	0.0539144	0.062106	0.0532509	0.070569	0.0730214	0.0600726	0.0720919	0.0701481	0.0761615
PC 18:1;0_22:5;0	0.060646	0.085912	0.0678729	0.0555706	0.0823389	0.0851589	0.0539027	0.105487	0.0565908	0.0504115	0.0818914	0.102699	0.0568035	NA	0.0549046	0.0812287	0.0720566	0.0655165
PC 18:1;0_22:6;0	0.0880251	0.0752136	NA	NA	NA	NA	NA	NA	0.0885328	NA	NA	NA	NA	NA	NA	0.0969336	0.0957318	NA
PC 18:2;0_18:2;0	0.160339	0.127835	0.168367	0.134377	0.161926	0.163034	0.155835	0.135732	0.133122	0.154472	0.148939	0.135933	0.155484	0.148413	0.173565	0.152406	0.154999	0.151729
PC 18:2;0_18:3;0	NA	NA	NA	NA	0.0543767	NA	NA	NA	NA	NA	NA	NA	NA	NA	NA	0.0338054	NA	0.0432123
PC 18:2;0_19:0;0	NA	NA	NA	NA	0.0112963	NA	0.0122998	NA	NA	0.0103113	NA	NA	NA	NA	NA	NA	NA	NA
PC 18:2;0_19:1;0	NA	NA	NA	NA	NA	NA	NA	NA	NA	NA	NA	NA	NA	NA	NA	0.00251414	NA	NA
PC 18:2;0_20:0;0	0.045777	0.0420507	0.0432876	0.0380432	0.0392539	0.0418283	0.0354474	0.0365852	0.0454943	0.0385916	0.0438697	0.0425366	0.0471502	0.0412971	0.039421	0.0412654	0.0426859	0.0434275
PC 18:2;0_20:1;0	0.0497237	0.0458003	0.057606	NA	0.0454878	0.0534007	0.0492961	0.043371	0.038056	0.0426335	0.0472731	0.0454524	0.0492591	0.0395734	0.0462798	0.0500212	0.0523794	0.0535759
PC 18:2;0_20:2;0	0.0620928	0.0447903	0.0539247	0.0580886	0.0583518	0.0611386	0.0422614	0.0515526	0.0517237	0.0470321	0.0519482	0.0450446	0.0666678	0.0475151	0.0391982	0.0526501	0.0529731	0.0555123
PC 18:2;0_20:3;0	0.0968604	0.0864624	0.0924387	0.0766873	0.0846549	0.0891139	0.0627139	0.0699876	0.0731207	0.0623428	0.0810866	0.0614482	0.0821281	0.0763623	0.0809186	0.0820045	0.0907762	0.097735
PC 18:2;0_20:4;0	0.183187	0.158046	0.186964	0.165045	0.182383	0.207825	0.150181	0.177584	0.187677	0.155637	0.191325	0.175151	0.195205	0.212123	0.189153	0.196101	0.189963	0.18586
PC 18:2;0_22:4;0	0.0203715	NA	0.0232887	NA	0.0362248	0.0311703	NA	NA	NA	NA	0.0348991	NA	0.0207319	NA	0.00988507	NA	0.0234579	0.0191185
PC 18:2;0_22:5;0	NA	NA	NA	NA	NA	NA	0.0322221	NA	NA	NA	NA	NA	NA	NA	NA	NA	NA	NA
PC 19:0;0_20:4;0	NA	NA	0.0167074	0.0220478	NA	NA	NA	NA	0.017666	0.0118879	0.0221155	NA	0.0179114	0.0238155	NA	0.0272171	0.0195563	0.0194016
PC 19:1;0_20:4;0	NA	NA	NA	NA	NA	NA	NA	NA	NA	NA	NA	NA	NA	NA	NA	0.0267842	NA	NA
PC 20:0;0_20:4;0	0.0715111	0.0690563	0.0761459	0.0794194	0.0705232	0.0780182	0.0613694	0.0678795	0.0757496	0.0536335	0.0728702	0.0534212	0.0752616	0.0726002	0.0655905	0.0757211	0.0809389	0.080555
PC 20:1;0_20:3;0	0.0239184	0.0231336	0.0274851	0.0120841	0.0269751	0.0292957	0.0158774	NA	0.0254807	0.0186924	0.026706	0.0219515	0.0239468	0.0156704	0.0199708	0.0230316	0.0281115	0.0293933
PC 20:1;0_20:4;0	0.0993083	0.102503	0.107528	0.102664	0.104214	0.105939	0.0721411	0.0898824	0.0837227	0.0751212	0.108277	0.0761371	0.100317	0.0844225	0.0795206	0.100278	0.100799	0.108001
PC 20:2;0_20:3;0	0.00868969	NA	0.0136914	0.00766807	0.0135483	0.0108269	NA	NA	0.0114702	0.00770218	0.0108125	NA	0.0171018	NA	NA	0.0149012	NA	0.00999386
PC 20:2;0_20:4;0	0.0510363	0.0664434	0.0445236	0.0471311	0.0680454	0.0725186	0.0393369	0.066253	0.0340361	0.0352106	0.0647992	0.0539689	0.045752	0.134239	0.037525	0.0460213	0.0475294	0.0491418
PC 20:3;0_20:3;0	0.018782	0.0287333	0.013811	0.00967769	0.0227332	0.0234907	0.0151857	0.0244259	0.0131279	0.0155906	0.0255676	0.0272207	0.0142345	0.064515	0.0136782	0.0173306	0.0173163	0.0165035
PC 20:3;0_20:4;0	0.0777418	0.0618436	0.16342	0.142806	0.1554	0.162644	0.086294	0.141107	0.053787	0.144138	0.169298	0.145991	0.168734	0.151396	0.138262	0.0713435	0.0780845	0.169649
PC 20:4;0_20:4;0	0.0755059	0.07011	0.0907363	0.0668179	0.0899075	0.0710682	0.0736575	0.074384	0.0552619	0.0723669	0.071961	0.0647017	0.0821727	0.0663152	0.0752248	0.0716547	0.0875268	0.0864826
PC O-16:0;0/16:0;0	0.17498	0.245877	0.192823	0.152792	0.16452	0.182623	0.258397	0.266462	0.255004	0.228843	0.217684	0.271523	0.175891	0.266235	0.293617	0.199541	0.198145	0.155701
PC O-16:0;0/16:1;0	0.00729716	0.00636902	0.00687871	NA	0.00841308	0.00602053	0.00937944	0.0098338	0.0105121	0.0152107	0.0088903	0.0108808	0.0118687	0.0100295	0.0120677	0.00836711	0.00934215	NA
PC O-16:0;0/18:0;0	0.0194847	0.0211868	0.0192287	0.0128518	0.0160852	0.016914	0.0240332	0.0227116	0.0230912	0.0223849	0.0204053	0.0257075	0.0178497	0.021545	0.0244919	0.0192161	0.022049	0.0156546
PC O-16:0;0/18:1;0	0.0827155	0.0805504	0.0819841	0.0843159	0.0868863	0.0834044	0.0914354	0.0839871	0.0823422	0.09295	0.0850099	0.0827779	0.0843173	0.0977958	0.0921827	0.0767163	0.0811765	0.0808527
PC O-16:0;0/18:2;0	0.0317752	0.0302373	0.0331595	0.0300003	0.0310419	0.0255144	0.0445408	0.0303632	0.0279188	0.0340446	0.0289422	0.0346308	0.0315098	0.0317012	0.0318569	0.0304078	0.0307469	0.0290574
PC O-16:0;0/18:3;0	NA	NA	0.00127541	NA	NA	NA	0.0015788	NA	0.00122616	NA	NA	NA	NA	NA	NA	NA	0.00111214	NA
PC O-16:0;0/20:0;0	0.000166452	0.000101892	0.000108979	0.000206705	0.00021505	NA	0.000209188	NA	NA	0.0002954	NA	0.000213144	0.000218112	0.000112079	NA	0.000166932	NA	NA
PC O-16:0;0/20:1;0	0.000391127	0.000425434	0.000301457	0.000452612	0.000295405	0.000280271	0.000749718	0.000461878	0.000809718	0.000237236	0.000315211	0.000376484	NA	0.000417227	0.000380087	0.000703362	0.0007492	0.00035074
PC O-16:0;0/20:2;0	NA	NA	0.000492757	NA	0.000289145	NA	0.000653406	0.000385852	NA	0.000749338	NA	0.000666984	NA	NA	0.000355418	NA	0.000576812	NA
PC O-16:0;0/20:3;0	0.0178739	0.0180412	0.024306	0.0160492	0.021163	0.0181524	0.016714	0.0174342	0.0180895	0.0182459	0.0228889	0.0144942	0.0190705	0.0195847	0.0181099	0.0154699	0.0197702	0.0160394
PC O-16:0;0/20:4;0	0.277734	0.243413	0.25727	0.251298	0.264987	0.280748	0.21766	0.242612	0.23742	0.238128	0.270478	0.239056	0.25797	0.246758	0.226413	0.282835	0.288974	0.275856
PC O-16:0;0/20:5;0	NA	NA	NA	NA	NA	0.00448459	NA	0.00604324	NA	NA	NA	0.00714934	0.00422154	NA	0.00465587	NA	NA	NA
PC O-16:0;0/22:4;0	0.0168491	0.0138983	0.0156098	0.0119897	0.0147503	0.0145642	0.0133012	0.00849183	0.0162934	0.0172523	0.0172865	0.013661	0.0159627	0.0100981	0.0157227	0.0165622	0.0152558	0.0174467
PC O-16:0;0/22:5;0	0.0104388	0.0099385	0.0256327	0.0126079	0.0184315	0.0282106	0.00833089	0.00974618	NA	0.0121417	0.0237651	0.0115006	0.0194325	0.0228383	0.0100417	0.00840811	0.0229572	NA
PC O-16:0;0/22:6;0	NA	NA	NA	NA	0.00804534	NA	NA	NA	NA	NA	NA	NA	NA	NA	NA	NA	NA	NA
PC O-16:1;0/16:0;0	0.0180348	0.0202513	0.0179513	NA	0.0240131	0.0182573	0.03793	0.032157	0.0337388	0.0586404	0.0249114	0.0364193	0.0264738	0.0334035	0.0447579	0.0263047	0.0234392	NA
PC O-16:1;0/16:1;0	NA	NA	NA	NA	NA	NA	NA	NA	NA	0.00226129	NA	NA	NA	NA	NA	NA	NA	NA
PC O-16:1;0/18:0;0	0.00719806	0.00791362	0.00544754	0.00781586	0.00705051	0.0065633	0.00567033	0.00914897	0.00617295	0.0100348	0.00675983	0.00760187	0.00703617	0.00839258	0.00789031	0.0055045	0.00564451	0.0059601
PC O-16:1;0/18:1;0	0.0195751	0.020065	0.0219811	0.01671	0.019056	0.0183702	0.0189255	0.0160138	0.0192204	0.018971	0.0197393	0.020287	0.0228058	0.0213975	0.0197776	0.0213695	0.0216046	0.0198244
PC O-16:1;0/18:2;0	0.0162195	0.0197405	0.0191072	NA	0.0155748	0.0182882	0.0255329	NA	0.0189707	0.0258327	0.0175441	NA	0.0157676	NA	0.0209006	0.0151625	0.0152561	NA
PC O-16:1;0/20:3;0	0.023145	0.0204823	0.0266421	0.0186229	0.021363	0.0201355	0.0246711	0.0118305	0.0209491	0.0195312	0.0272561	0.0209907	0.0250031	0.024289	0.0199468	0.0239124	0.0257374	0.0279926
PC O-16:1;0/20:4;0	0.130923	0.116555	0.138035	0.114538	0.121018	0.12537	0.123298	0.107255	0.120118	0.111055	0.125798	0.105618	0.126043	0.120297	0.109882	0.135653	0.136291	0.112634
PC O-16:1;0/20:5;0	NA	NA	NA	NA	NA	NA	NA	NA	NA	NA	NA	NA	NA	NA	NA	NA	NA	NA
PC O-16:1;0/22:4;0	0.0070118	NA	NA	0.00674415	0.0092015	0.0100329	0.00650751	NA	0.00972183	0.00640204	0.0063209	0.0089142	0.00742634	0.00667733	0.0128644	0.00713728	0.00745064	NA
PC O-16:1;0/22:5;0	NA	NA	NA	NA	NA	NA	NA	NA	NA	NA	NA	NA	0.00955072	NA	NA	NA	0.00706287	NA
PC O-16:2;0/16:0;0	NA	NA	NA	NA	NA	NA	NA	NA	NA	0.0257301	NA	NA	NA	NA	NA	NA	NA	NA
PC O-16:2;0/18:0;0	0.0198763	0.0202988	0.0216926	0.0180409	0.0221278	0.0190751	0.0113406	0.0174746	0.0241382	0.0173884	0.0233245	0.0230327	0.0246162	0.0208348	0.0142232	0.0248848	0.0227724	0.0237295
PC O-16:2;0/18:1;0	0.00840738	0.00896799	0.00843168	NA	0.011198	0.0120505	0.00304807	NA	0.0102506	0.00928193	0.00904328	NA	0.00913823	NA	0.00711375	0.00847443	0.0101104	NA
PC O-16:2;0/18:2;0	NA	NA	NA	NA	NA	NA	NA	NA	NA	0.0205269	NA	NA	NA	NA	NA	NA	NA	NA
PC O-16:2;0/20:0;0	NA	NA	NA	NA	NA	NA	NA	NA	NA	NA	NA	NA	NA	NA	NA	NA	NA	NA
PC O-16:2;0/20:1;0	NA	NA	NA	NA	NA	NA	NA	NA	NA	NA	NA	NA	NA	NA	NA	NA	NA	NA
PC O-16:2;0/20:4;0	0.0409556	0.0345961	0.0467836	0.0374735	0.0349049	0.0487784	NA	NA	0.0418197	0.0829939	0.0526765	0.0466382	0.0519879	0.0446896	0.0274303	0.0512493	0.0519515	NA
PC O-16:2;0/22:4;0	NA	NA	0.00849904	NA	NA	0.0135699	NA	NA	0.0117853	0.0188272	0.0127157	0.0125018	0.00873051	NA	NA	0.0100424	0.0093998	NA
PC O-17:0;0/15:0;0	0.0229242	0.024817	0.0210183	0.0184027	0.0222179	0.0223766	0.024022	0.0225836	0.0271141	0.0260996	0.0266372	0.024079	0.0226984	0.0249991	0.0259553	0.0230981	0.025672	0.0206919
PC O-17:0;0/17:0;0	0.0182432	0.0207537	0.0201287	0.0202548	0.0174466	0.020316	0.0192662	0.02617	0.0211159	0.0210969	0.0232101	0.0230146	0.0170357	0.0213036	0.020766	0.0203496	0.0192921	0.0198323
PC O-17:0;0/17:1;0	0.00901782	0.00847688	0.0093773	0.00926928	0.00931379	0.00909137	0.00912683	0.00779873	0.00776293	0.0102246	0.0101121	0.00866762	0.0103235	0.0104756	0.0104641	0.00811735	0.00963988	0.00904764
PC O-17:0;0/19:0;0	9.31996e-05	0.000117592	NA	0.000117804	0.000135851	NA	NA	NA	NA	0.000156098	NA	NA	0.000145109	NA	NA	NA	NA	NA
PC O-17:0;0/19:1;0	0.00118632	0.000876635	0.00114348	0.00147883	0.00132387	0.00119714	0.0011872	0.00120325	0.00122018	0.00109819	0.00118295	0.00102034	0.00149574	0.00121458	0.00138501	0.00143401	0.00120786	0.000954111
PC O-17:0;0/20:4;0	NA	NA	NA	NA	NA	0.0232597	NA	NA	NA	NA	NA	NA	NA	NA	NA	NA	NA	NA
PC O-17:1;0/15:0;0	NA	NA	NA	NA	NA	NA	0.00129121	NA	NA	NA	NA	NA	0.000967042	NA	NA	0.000856549	NA	NA
PC O-17:1;0/17:0;0	NA	NA	0.000958466	NA	0.000875402	NA	0.000528722	NA	NA	0.000984788	0.000815054	NA	0.000527768	NA	0.000794344	0.000880127	NA	NA
PC O-17:1;0/17:1;0	NA	0.00251585	NA	NA	NA	0.000655886	NA	0.00150346	NA	NA	0.000558231	0.00256284	NA	NA	NA	0.00184609	NA	0.00196604
PC O-17:1;0/20:3;0	NA	NA	NA	NA	NA	0.000583756	NA	NA	NA	NA	NA	NA	NA	NA	NA	NA	NA	NA
PC O-17:2;0/17:0;0	NA	0.000761354	NA	NA	NA	NA	0.000600665	NA	NA	NA	NA	NA	NA	0.000549185	NA	NA	NA	NA
PC O-17:2;0/18:2;0	NA	NA	NA	NA	NA	0.0225699	NA	NA	NA	NA	NA	NA	NA	NA	NA	NA	NA	NA
PC O-18:0;0/14:0;0	0.00732774	0.0120094	0.00717847	0.00680354	0.00831499	0.00814126	0.0117907	0.0171925	0.010021	0.0114229	0.00857337	0.0119924	0.00518902	0.0138904	0.0110243	0.00737453	0.00594796	0.00890977
PC O-18:0;0/16:0;0	0.0883876	0.0980075	0.08089	0.0850326	0.0725032	0.0915551	0.0983593	0.112559	0.0922172	0.0941679	0.0951463	0.107598	0.0832742	0.106428	0.0951037	0.0864433	0.0876069	0.0832942
PC O-18:0;0/16:1;0	0.00336239	0.00259294	0.00344909	0.00140656	0.00316855	0.00324745	0.00319822	0.00385638	0.0037408	0.0038868	0.0038737	0.00354491	0.0030236	0.00461026	0.00407257	0.00324601	0.00333019	0.00350686
PC O-18:0;0/18:0;0	0.0297359	0.0344044	0.0353944	0.0318637	0.0386379	0.0317731	0.0462556	0.0464683	0.0421126	0.0349913	0.0347231	0.0426913	0.0425468	0.0338499	0.0308334	0.0393851	0.0409065	0.0452873
PC O-18:0;0/18:1;0	0.022821	0.0248593	0.0217416	0.0275253	0.0264435	0.0284759	0.0256048	0.0207856	0.0253613	0.0269424	0.0227162	0.0290221	0.0254942	0.0241471	0.0271659	0.0308468	0.0255321	0.0209082
PC O-18:0;0/18:2;0	0.0196362	0.0171933	0.0199582	0.0200354	0.01565	0.0192797	0.0227486	0.0172644	0.0167492	0.0201059	0.0216563	0.0204531	0.0197507	0.0159571	0.017198	0.0178792	0.0205576	0.0211405
PC O-18:0;0/18:3;0	NA	NA	0.0014306	NA	NA	NA	NA	NA	NA	NA	NA	NA	NA	NA	0.000953894	NA	NA	NA
PC O-18:0;0/20:4;0	0.172627	0.160711	0.159113	0.159041	0.161306	0.170886	0.152597	0.167819	0.164416	0.155296	0.163634	0.145586	0.166974	0.181765	0.155861	0.168089	0.166606	0.176311
PC O-18:0;0/20:5;0	0.00574419	NA	NA	NA	NA	NA	NA	NA	0.00548376	NA	NA	NA	NA	NA	NA	0.00677255	0.00640416	NA
PC O-18:0;0/22:4;0	0.0414089	NA	0.04467	0.0455514	0.047905	0.0355584	0.0447709	0.0464527	0.043062	0.0461826	0.0497149	0.0393166	0.0442035	0.0445346	0.0450307	0.0389102	0.0400911	0.0511263
PC O-18:0;0/22:5;0	NA	NA	0.0196256	0.0139689	0.0263655	0.0336842	0.0142987	0.0285755	0.0189075	NA	NA	0.0123641	0.0166209	NA	0.0127714	0.0157051	NA	NA
PC O-18:1;0/14:0;0	NA	0.00134106	0.000773072	NA	0.00111249	NA	NA	0.0019368	0.00156564	NA	0.000991508	NA	NA	0.00168201	0.001558	0.00132357	0.00140971	NA
PC O-18:1;0/16:0;0	0.05653	0.0535837	0.0572863	0.0576737	0.0533877	0.0578626	0.0603316	0.0582455	0.058435	0.0609502	0.0585222	0.0560359	0.0569675	0.0651678	0.0677655	0.0547198	0.055743	0.0543193
PC O-18:1;0/16:1;0	0.000948767	0.00101395	0.00105317	0.000864477	0.001049	0.00187229	0.0010481	0.000858832	0.000965387	0.000751112	0.000792428	0.00115499	0.00180259	0.000961978	NA	0.00110034	0.000768437	0.000828985
PC O-18:1;0/18:0;0	0.00402446	0.00518306	0.00469571	0.00534561	0.00780559	0.00624818	0.00427201	0.00537978	0.00525014	0.00596102	0.00419977	0.00563879	0.00467793	0.00508233	0.00483959	0.00611676	0.00509208	0.00409225
PC O-18:1;0/18:1;0	0.0179454	0.0140006	0.0174293	0.0169	0.0155804	0.0179094	0.0173939	0.0143836	0.0157572	0.0151652	0.0188244	0.0177847	0.017276	0.0146003	0.0117473	0.0165612	0.0178337	0.0192778
PC O-18:1;0/18:2;0	0.0159683	0.0183917	0.0228459	0.0151823	0.0163392	0.0154895	0.0181621	0.015886	0.014552	0.0179007	0.0175491	0.0138851	0.016733	0.0171861	0.0188725	0.0145798	0.020797	0.0138278
PC O-18:1;0/18:3;0	NA	NA	NA	NA	NA	NA	NA	NA	NA	NA	NA	NA	NA	NA	NA	NA	NA	NA
PC O-18:1;0/20:3;0	0.0339324	0.0248237	0.032647	0.0314114	0.0332665	0.0295784	0.0275824	0.0273156	0.0322001	0.0233093	0.0267741	0.0253384	0.0265919	0.0282915	0.0246247	0.0223028	0.0362197	0.0379452
PC O-18:1;0/20:4;0	0.214307	0.218329	0.215514	0.206759	0.204257	0.206238	0.188309	0.205478	0.203434	0.183929	0.196409	0.171143	0.208616	0.181522	0.203665	0.217	0.210461	0.229799
PC O-18:1;0/22:4;0	0.0382389	NA	0.0187769	0.0195699	NA	NA	0.0153375	NA	0.0157975	NA	0.0372719	0.0155345	0.0129296	NA	0.0161526	0.0238307	0.0321278	0.0355553
PC O-18:1;0/22:5;0	0.0306897	NA	0.0316946	NA	NA	NA	0.0255372	NA	NA	0.0191256	NA	NA	0.028078	NA	NA	0.0369709	0.0274139	NA
PC O-18:2;0/16:0;0	0.0113859	0.0132819	0.0148673	0.0195395	0.0117727	0.01619	0.0163817	0.0166829	0.0128373	0.0162864	0.0142927	0.0149004	0.0129316	0.0154592	0.024673	0.0125624	0.0110202	0.0122281
PC O-18:2;0/18:0;0	0.0049382	0.00588203	0.00477857	0.0120058	0.00613924	0.0095895	0.00586821	0.00784694	0.00630247	0.00642308	0.00745842	0.00645331	0.00566148	0.00663641	0.00957078	0.00588858	0.00596138	0.00700728
PC O-18:2;0/18:1;0	0.00754179	0.00675049	0.00729225	0.00703794	0.0076079	0.00665786	0.00592829	0.00224845	0.00586255	0.00700088	0.00672535	0.00428667	0.00643679	0.00693878	0.00699704	0.00542321	0.00704222	0.00433514
PC O-18:2;0/18:2;0	0.00673009	0.00823447	0.0138767	0.00785632	0.00745362	0.0072093	0.0178056	0.00761437	NA	0.0159079	0.00692246	NA	0.0137594	0.00485168	0.0175926	0.00589841	0.00552636	NA
PC O-18:2;0/20:3;0	0.00772229	NA	0.00559462	NA	NA	NA	NA	NA	NA	NA	NA	NA	0.00524319	0.00927672	NA	NA	NA	NA
PC O-18:2;0/20:4;0	0.0603699	0.0540358	0.0562194	0.053927	0.0490761	0.055319	0.043409	NA	0.0414502	0.050285	0.0516226	0.0459628	0.041539	0.0505153	0.0646347	0.0466226	0.0466772	0.0540271
PE 15:0;0_22:4;0	NA	NA	NA	NA	NA	NA	NA	NA	NA	NA	NA	NA	NA	NA	NA	NA	0.0108746	NA
PE 16:0;0_16:1;0	NA	NA	NA	NA	NA	NA	NA	NA	NA	NA	NA	0.00811381	NA	NA	NA	NA	0.00875144	NA
PE 16:0;0_18:0;0	NA	NA	NA	NA	NA	NA	NA	NA	NA	0.0192977	NA	NA	NA	NA	NA	NA	NA	0.0203542
PE 16:0;0_18:1;0	0.233961	0.257739	0.240232	0.197318	0.176856	0.248406	0.165958	0.225954	0.204595	0.205325	0.245847	0.221146	0.217262	0.2827	0.174224	0.203559	0.216797	0.199268
PE 16:0;0_18:2;0	0.0776631	0.0742661	0.0754516	0.0777146	0.0764377	0.0815331	0.0755543	0.08848	0.0733782	0.083681	0.0775272	0.07587	0.0779253	0.0736159	0.0752052	0.0767693	0.0798887	0.075679
PE 16:0;0_20:1;0	NA	NA	0.00513344	NA	NA	NA	NA	NA	NA	NA	NA	NA	NA	NA	NA	NA	NA	NA
PE 16:0;0_20:2;0	NA	NA	NA	NA	NA	NA	NA	0.00647119	0.00505365	NA	NA	NA	NA	NA	NA	NA	NA	NA
PE 16:0;0_20:3;0	0.0252371	0.0239148	0.0246249	0.0262716	0.0260164	0.0261071	0.0205181	0.0263578	0.0232211	0.0269869	0.0235824	0.0259552	0.024977	0.0264727	0.0236349	0.0242145	0.0233473	0.0261966
PE 16:0;0_20:4;0	0.567263	0.538447	0.564663	0.554469	0.540406	0.574063	0.4771	0.56717	0.537238	0.51339	0.52189	0.50875	0.538684	0.546874	0.496176	0.57573	0.536271	0.58683
PE 16:0;0_20:5;0	NA	NA	0.021655	NA	0.00567713	NA	NA	NA	0.00573617	NA	NA	NA	0.00515026	0.0193197	0.00561359	NA	0.0051337	0.00555597
PE 16:0;0_22:3;0	NA	NA	NA	NA	NA	NA	NA	NA	NA	NA	NA	NA	NA	NA	NA	NA	NA	NA
PE 16:0;0_22:4;0	0.118121	0.122515	0.118789	0.120309	0.116356	0.126573	0.110107	0.13364	0.117427	0.115893	0.117153	0.112045	0.108563	0.120224	0.112705	0.109591	0.112665	0.120649
PE 16:0;0_22:5;0	0.118347	0.107672	0.11631	0.113303	0.111561	0.107185	0.118505	0.120753	0.107845	0.118349	0.107855	0.107277	0.115346	0.11393	0.107443	0.109313	0.116126	0.111332
PE 16:0;0_22:6;0	0.0584172	0.0649736	0.0676548	NA	NA	0.0715544	NA	0.0701716	NA	0.0628532	0.0648515	NA	0.0595819	0.0684454	0.0723117	0.065155	0.0633815	0.067953
PE 16:1;0_17:1;0	NA	NA	NA	NA	NA	NA	NA	NA	NA	NA	NA	NA	NA	NA	NA	NA	NA	NA
PE 16:1;0_18:0;0	0.0110536	0.0112289	0.0141253	0.0114508	0.00978747	0.0141305	0.0065228	0.0128492	0.00934392	0.01107	0.012731	0.0118131	0.00954497	0.0144123	0.00988762	0.00923469	0.00875178	0.0102349
PE 16:1;0_18:1;0	0.0121304	0.0121726	0.0126912	0.0115107	0.0138594	0.0126651	0.0118945	0.01582	0.0117406	0.013161	0.0113671	0.0122797	0.0120107	0.011985	0.0125179	0.0125446	0.0114874	0.0116287
PE 16:1;0_20:1;0	NA	NA	NA	NA	NA	NA	NA	NA	NA	0.00158525	NA	NA	NA	NA	NA	NA	NA	NA
PE 16:1;0_20:3;0	NA	NA	NA	NA	NA	NA	NA	NA	NA	NA	NA	NA	NA	NA	NA	NA	NA	NA
PE 16:1;0_20:4;0	0.0219574	0.0184632	NA	0.0199513	0.0136805	0.0205181	0.0184617	0.0201339	0.0124809	0.0171478	0.0209698	0.0149279	0.0153359	NA	0.0130252	0.0199067	0.0167674	0.0177936
PE 16:1;0_22:3;0	NA	NA	NA	NA	NA	NA	NA	NA	NA	NA	NA	NA	NA	NA	NA	0.00564181	NA	0.0141243
PE 16:1;0_22:4;0	NA	NA	NA	NA	NA	NA	NA	NA	NA	NA	NA	NA	NA	NA	NA	NA	NA	NA
PE 16:1;0_22:5;0	0.0150826	0.0148088	0.0151411	0.0325797	0.0313686	0.0173861	0.029806	0.013036	0.0333627	0.0169518	0.0174074	0.0306821	0.0164288	0.0171308	0.0131874	0.0172907	0.0172883	0.0153761
PE 17:0;0_18:1;0	NA	NA	NA	NA	NA	NA	NA	NA	NA	NA	NA	NA	NA	NA	NA	0.00884521	NA	NA
PE 17:0;0_18:2;0	NA	0.0168063	0.0140301	0.00668214	0.0108731	0.0141584	0.0120841	0.019497	0.0128324	0.116208	0.123213	0.109662	0.0106158	NA	0.157312	0.0956565	0.0910269	NA
PE 17:0;0_20:4;0	0.0413706	0.0458939	0.046917	0.0449824	0.0427952	0.0502152	0.0398478	0.0440406	0.0416504	0.0412206	0.041307	0.0433965	0.0424183	0.0409415	0.0407361	0.0425643	0.0385851	0.0539707
PE 17:0;0_22:4;0	0.00797373	0.0139524	0.014296	0.0128947	0.0126545	0.0138199	0.0137916	0.011863	0.0148993	0.0131445	0.0208413	0.0132389	0.0150351	0.0140498	0.00959262	0.0142246	0.0136126	0.0117055
PE 17:0;0_22:5;0	0.00100248	0.0103315	0.0104734	NA	0.0103577	0.0103126	0.00782654	NA	0.012372	0.0128334	NA	NA	0.0121778	NA	NA	0.000812949	0.0110932	0.0145177
PE 17:1;0_17:1;0	0.000587167	0.000967834	0.000632496	NA	0.00126881	0.000593648	0.000791802	0.00136083	NA	0.000731435	NA	0.000733263	NA	NA	0.00108802	0.000592318	0.00087435	0.00107487
PE 17:1;0_18:0;0	NA	NA	NA	NA	NA	NA	NA	NA	NA	NA	NA	NA	NA	NA	NA	NA	NA	NA
PE 17:1;0_18:1;0	0.125632	0.144369	0.128722	0.0472575	0.0981103	0.125718	0.0970683	0.160863	0.118319	NA	NA	NA	0.0937618	0.185183	NA	NA	NA	NA
PE 17:1;0_22:3;0	0.00701805	NA	NA	NA	NA	NA	NA	NA	NA	NA	NA	NA	NA	NA	NA	NA	NA	0.00974759
PE 18:0;0_18:1;0	0.106743	0.115771	0.102284	0.114986	0.10976	0.0974971	0.114009	0.120265	0.109959	0.12141	0.103428	0.119161	0.107977	0.123577	0.11375	0.112413	0.1068	0.113665
PE 18:0;0_18:2;0	0.206739	0.199355	0.211347	0.210984	0.20311	0.213753	0.187143	0.205922	0.199434	0.201353	0.200019	0.205834	0.205573	0.210132	0.200931	0.205058	0.205795	0.220297
PE 18:0;0_18:3;0	0.00947598	0.0095566	0.0072137	0.00668427	0.0104185	0.0100662	0.0107631	0.0129131	0.00987689	0.0100492	0.00682108	0.00845162	0.00964532	0.00889856	0.0104443	0.00709992	0.00771482	0.0106368
PE 18:0;0_20:1;0	NA	NA	NA	NA	NA	0.00169954	NA	NA	NA	NA	NA	NA	NA	NA	NA	NA	NA	NA
PE 18:0;0_20:2;0	0.00413176	0.00436215	0.00402031	NA	NA	NA	NA	NA	NA	0.00436297	NA	0.00416394	NA	0.00385802	NA	NA	NA	0.00378384
PE 18:0;0_20:3;0	0.043288	0.041981	0.0462951	NA	0.0409489	0.0419724	0.039355	0.0439445	0.0443066	0.048183	0.0400867	0.0376219	0.037545	0.0412104	0.039437	0.0402619	0.0400533	0.0464179
PE 18:0;0_20:4;0	2.9894	2.95437	3.09257	3.00136	2.90865	3.04172	2.7029	2.9965	2.82934	2.89357	2.89726	2.81311	2.95354	2.87335	2.73086	3.01388	2.97543	3.10176
PE 18:0;0_20:5;0	0.0456284	0.0536525	0.0494278	0.0427779	0.0424898	0.0481265	0.03782	0.0533333	0.0463411	0.0452128	0.0485228	0.050591	0.0468531	0.0475489	0.0451662	0.0454097	0.0485845	0.0526371
PE 18:0;0_22:4;0	0.147617	0.138985	0.137196	0.152997	0.13656	0.149577	0.140307	0.158795	0.143059	0.143898	0.141584	0.142812	0.138091	0.140188	0.129634	0.14562	0.147586	0.162137
PE 18:0;0_22:5;0	0.110932	0.105607	0.108531	0.11153	0.109492	0.116954	0.10897	0.121704	0.11057	0.107566	0.103288	0.116002	0.110852	0.103147	0.10481	0.109168	0.108171	0.109778
PE 18:0;0_22:6;0	0.113801	0.103038	0.10573	0.0992482	0.106023	0.106259	0.081037	0.10062	0.0985674	0.0952394	0.0976053	0.101266	0.104562	0.105148	0.102185	0.104277	0.105347	0.110559
PE 18:1;0_18:1;0	0.156481	0.153839	0.1631	0.157383	0.147753	0.159566	0.137566	0.143177	0.14706	0.148133	0.145667	0.142462	0.156384	0.162173	0.142261	0.163049	0.150285	0.157002
PE 18:1;0_18:2;0	0.0704778	0.0691783	0.0779086	0.0745057	0.0669859	0.0742421	0.0622729	0.0671829	0.0737639	0.0669716	0.0660801	0.0669885	0.0689386	0.0689859	0.0661133	0.0748797	0.072687	0.0790718
PE 18:1;0_18:3;0	NA	0.00508835	0.0071189	0.00526647	0.00721046	NA	NA	NA	NA	0.00527453	NA	0.00388607	0.00742313	0.00455304	NA	0.00448322	0.00696544	NA
PE 18:1;0_20:0;0	NA	NA	NA	NA	NA	0.00633578	NA	NA	NA	NA	NA	NA	NA	NA	NA	NA	NA	NA
PE 18:1;0_20:1;0	0.0124356	0.0121425	0.0119493	0.0163729	0.0163094	0.0160932	0.0152465	0.0135356	0.0133595	0.0122687	0.0145907	0.0124134	0.0146272	0.0131123	0.0130898	0.0163742	0.0143466	0.0139184
PE 18:1;0_20:2;0	0.00372786	0.00315981	0.00344354	0.0189808	0.00318138	0.00254046	0.00291669	0.00395154	0.00285373	NA	0.00339666	0.00291646	0.00331843	0.00237509	0.00260426	0.00402595	0.00345709	NA
PE 18:1;0_20:3;0	0.067256	0.0800775	0.0758117	0.0709166	0.0793834	0.0708375	0.0671433	0.0769513	0.0681053	0.0666993	0.072118	0.067671	0.0679573	0.0834211	0.061332	0.0800207	0.0700369	0.0853266
PE 18:1;0_20:4;0	0.402104	0.362501	0.424376	0.380072	0.398522	0.428134	0.325893	0.378934	0.349241	0.363217	0.375299	0.354566	0.381611	0.381312	0.339405	0.404191	0.393671	0.419935
PE 18:1;0_20:5;0	0.0135193	NA	NA	NA	0.0245408	NA	NA	NA	NA	NA	NA	NA	0.0125946	NA	NA	0.0118755	NA	NA
PE 18:1;0_22:3;0	NA	NA	NA	NA	NA	NA	NA	NA	NA	NA	NA	NA	NA	NA	NA	NA	NA	NA
PE 18:1;0_22:4;0	0.0452248	0.0414099	0.0468427	0.0410786	0.0386289	0.0386329	0.0401772	0.040621	0.0411826	0.035762	0.0432914	0.0459058	0.0385317	0.0450447	0.0410539	0.0407906	0.0390317	0.0441517
PE 18:1;0_22:5;0	0.0588988	0.0490333	0.0579246	0.0525882	0.0554548	0.0480397	0.0616107	0.0584742	0.0498254	0.0573959	0.0493911	0.0521166	0.0506494	0.0559365	0.0572297	0.0550579	0.0540239	0.0593962
PE 18:2;0_18:2;0	0.0207223	0.0155799	0.0203992	0.0180524	0.0163892	0.0182394	0.017412	0.0178249	0.0173096	0.0202147	0.0173893	0.0161714	0.0175458	0.0200483	0.0183636	0.0168513	0.0202906	0.018171
PE 18:2;0_18:3;0	NA	NA	NA	NA	NA	NA	NA	NA	NA	NA	NA	NA	NA	NA	NA	NA	NA	NA
PE 18:2;0_20:0;0	0.0103919	0.0118981	0.0122637	0.0141686	0.0123086	0.0129399	0.0111098	0.0170611	0.0116195	0.0103489	0.0149268	0.0106193	0.0119375	0.0112473	0.010726	0.0134726	0.012049	0.013527
PE 18:2;0_20:1;0	0.00656397	0.00638248	0.0064927	0.0351519	0.0065346	0.00641371	0.00627078	0.00565983	0.00573634	0.00653643	0.00575694	0.00612985	0.00525102	0.00628906	0.00578834	0.00659772	0.00683695	0.00685103
PE 18:2;0_20:2;0	0.0138067	NA	NA	0.011482	0.0120482	0.00818037	NA	NA	0.0116626	NA	0.0117547	NA	NA	0.0105898	0.0113017	NA	NA	0.0157192
PE 18:2;0_20:3;0	0.0187455	0.00999583	0.0172559	0.0117012	0.0157514	0.0133426	0.0110415	0.0137956	0.0116733	0.012728	0.0126536	0.0105231	0.0168506	0.0137586	0.0083051	0.0146854	0.0136321	0.0164099
PE 18:2;0_20:4;0	0.0470872	0.0426183	0.0526673	0.091091	0.078586	0.0483529	0.0934531	0.045391	0.093373	0.0428145	0.0423604	0.0969682	0.0441154	0.0551339	0.0411461	0.0393063	0.0508573	0.0491089
PE 18:2;0_22:4;0	0.00310682	0.00418149	0.00469184	NA	0.00458425	0.00340418	0.00376868	NA	0.00330737	0.00285352	0.00178962	0.0023684	0.00325053	0.00235459	NA	0.00307093	0.00194038	0.00438261
PE 19:0;0_20:4;0	0.00652963	0.01246	0.0116247	0.0121813	0.0106322	0.012069	0.0106709	0.010772	0.0115147	0.012689	NA	0.0101228	0.0121253	0.0103868	0.00887042	0.0130193	0.0109796	0.00804024
PE 19:0;0_20:5;0	NA	NA	NA	NA	NA	NA	NA	NA	NA	NA	NA	NA	NA	NA	NA	NA	NA	NA
PE 19:1;0_20:4;0	0.00953789	NA	NA	NA	NA	NA	NA	NA	NA	NA	NA	NA	NA	NA	NA	0.0097976	NA	NA
PE 20:0;0_20:3;0	NA	NA	NA	NA	NA	NA	NA	NA	NA	NA	NA	NA	NA	NA	NA	NA	NA	NA
PE 20:0;0_20:4;0	0.0533243	0.05353	0.0547038	0.0607603	0.051996	0.0573686	0.0501695	0.0513564	0.0544156	0.0593365	0.0549354	0.0515794	0.0517125	0.0501858	0.0454104	0.0549928	0.0562263	0.0593153
PE 20:1;0_20:3;0	0.00306729	NA	0.00405222	NA	NA	0.00301553	NA	NA	NA	NA	NA	NA	NA	NA	NA	0.00383184	NA	NA
PE 20:1;0_20:4;0	0.0622747	0.0565821	0.0700706	0.0640082	0.0633695	0.0639841	0.0511071	0.057643	0.056135	0.0551007	0.0601588	0.0593046	0.0608371	0.0586922	0.0551272	0.0636559	0.0602419	0.0683539
PE 20:2;0_20:4;0	0.0117662	0.0100278	0.0119823	0.00860365	0.012067	0.00998107	0.0157266	0.0123595	0.00862415	0.0101174	0.00908791	0.0106386	0.00892425	0.009474	0.0102649	0.0102613	0.00952084	0.00956457
PE 20:3;0_20:3;0	NA	0.000801826	NA	NA	0.00093224	NA	NA	NA	NA	NA	0.000891224	0.00119973	0.000597747	0.00104414	NA	NA	0.000644099	0.000652986
PE 20:3;0_20:4;0	0.0617465	0.0563282	0.0577603	0.0555304	0.057757	0.0549399	0.0519545	0.0590378	0.0282605	0.0443032	0.0572981	0.0427917	0.0470755	0.0454584	0.0471163	0.0416998	0.0510794	0.046975
PE 20:4;0_20:4;0	0.0239312	0.0223136	0.023958	0.0201088	0.0241705	0.0230776	0.0167921	0.0248866	0.0231868	0.0230989	0.0232174	0.01901	0.0218751	0.0227381	0.0194557	0.0187086	0.0230031	0.0235292
PE 20:4;0_22:4;0	NA	NA	NA	NA	NA	NA	0.0121971	NA	NA	NA	NA	NA	NA	NA	NA	NA	NA	NA
PE O-16:0;0/18:2;0	0.00153779	NA	0.00204415	0.002679	0.00212793	0.00120831	0.00105252	0.000910226	0.00215233	0.00265387	0.0026564	0.00331726	0.00200886	0.00176251	0.00322996	0.00213262	0.00218456	0.00182092
PE O-16:0;0/20:3;0	0.00145258	NA	0.00106611	0.00139452	0.000781337	0.000826361	NA	0.00157688	0.00154831	NA	NA	NA	NA	NA	NA	0.00126673	0.000497823	NA
PE O-16:0;0/20:4;0	0.0289058	0.0284173	0.0301289	0.0280649	0.0436863	0.0504557	0.0278837	0.0252402	0.0268245	0.0459353	0.0397075	0.0251435	0.0271371	0.0257112	0.0437504	0.0284257	0.0258906	0.0265812
PE O-16:0;0/20:5;0	0.0266285	0.0235863	0.0286071	0.0260512	0.0239204	0.02194	0.0259666	0.0261749	0.0256404	0.0234429	0.0184606	0.0223496	0.0212273	0.0261176	0.0142955	0.0207943	0.0200595	0.0234586
PE O-16:0;0/22:3;0	NA	NA	NA	0.0064805	NA	NA	NA	NA	NA	NA	NA	NA	NA	NA	NA	NA	NA	NA
PE O-16:0;0/22:4;0	0.0168114	0.0194438	0.0151607	0.0179564	0.016055	0.0215685	0.0156319	0.021057	0.019561	0.0207157	0.0141336	0.0213295	0.0166881	0.0185394	0.0192154	0.0157743	0.016942	0.0150658
PE O-16:0;0/22:5;0	0.0346867	0.0261465	0.0269172	0.0206358	0.0248324	0.0296889	0.0290638	0.0342625	0.0257537	0.027877	0.0280181	0.0244014	0.0295478	0.0284574	0.0262629	0.032508	0.0279651	0.0308097
PE O-16:0;0/22:6;0	0.00319737	NA	0.00659501	NA	NA	0.00580443	NA	0.00718821	0.0088618	NA	NA	0.0059626	0.00510406	NA	0.00543587	0.00515729	0.00658128	NA
PE O-16:1;0/16:1;0	0.0139554	0.0185682	0.0123221	0.00799973	0.0158527	0.011926	0.0176276	0.0105359	0.0127324	0.013554	0.0185247	0.0157301	0.0120279	0.0165745	0.0127666	0.0125682	0.0165374	0.0104587
PE O-16:1;0/18:1;0	0.0867842	0.0902984	0.0823799	0.0787224	0.082345	0.0821014	0.0988285	0.0929471	0.0807886	0.0973733	0.0852173	0.0993499	0.0851613	0.083447	0.0940374	0.0874238	0.0830691	0.0840009
PE O-16:1;0/18:2;0	0.0366316	0.0373586	0.0352793	0.0486556	0.0377107	0.03862	0.0452033	0.0436458	0.042904	0.0405974	0.0383084	0.0448732	0.0340562	0.036722	0.0456717	0.0393627	0.0375559	0.0399107
PE O-16:1;0/20:1;0	0.00110666	0.0022188	0.00116733	0.0012792	0.00221976	0.00120183	0.00250692	0.00130958	0.00258804	0.00121134	0.00213087	0.00259758	0.00256161	0.00134172	0.00207416	0.00201281	0.00166697	0.001326
PE O-16:1;0/20:2;0	0.00106987	0.00104689	0.000879549	NA	NA	0.00106907	0.00106122	NA	NA	0.000768221	0.00133395	0.00175464	NA	NA	0.00115072	0.000918051	0.000934297	0.000651805
PE O-16:1;0/20:3;0	0.0307023	0.0328516	0.0318781	0.0282069	NA	NA	0.0311515	0.0284028	0.0300129	NA	NA	0.0302756	0.0303967	0.0271437	NA	0.0289488	0.0302425	0.0280959
PE O-16:1;0/20:4;0	2.25974	2.19042	2.37524	2.20973	2.22053	2.2863	2.22398	2.35542	2.25773	2.33103	2.1899	2.34547	2.34471	2.21576	2.224	2.418	2.33111	2.36927
PE O-16:1;0/20:5;0	0.0361685	0.0377605	0.0425949	0.0448826	0.0403245	0.0431659	0.0463037	0.0353759	0.0437565	0.0397126	0.0398946	0.0514855	0.0339263	0.0386101	0.049112	0.0432015	0.0357588	0.0364292
PE O-16:1;0/22:1;0	NA	NA	0.00703051	NA	0.00450618	NA	NA	NA	NA	NA	NA	NA	0.00401344	NA	NA	NA	NA	NA
PE O-16:1;0/22:2;0	NA	NA	NA	0.00532246	NA	NA	0.013788	NA	NA	0.015824	NA	0.00709717	0.0144344	NA	0.00556789	0.0177183	0.0084555	0.00143066
PE O-16:1;0/22:3;0	0.0157059	NA	0.0135123	NA	NA	NA	0.0138182	NA	NA	NA	0.0143868	NA	0.0163398	NA	NA	0.0168218	0.0151137	0.0165758
PE O-16:1;0/22:4;0	0.822033	0.825788	0.873417	0.821943	0.840825	0.834638	0.855251	0.917569	0.861948	0.865101	0.824361	0.834698	0.850139	0.838689	0.848464	0.89705	0.850176	0.867216
PE O-16:1;0/22:5;0	0.316756	0.315749	0.345901	0.313599	0.342109	0.335663	0.340144	0.344569	0.321644	0.332096	0.311543	0.338211	0.33652	0.325317	0.32551	0.340606	0.306782	0.345884
PE O-16:1;0/22:6;0	0.219006	0.222165	0.260062	0.261763	0.219452	0.223527	0.218304	0.274609	0.20989	0.235567	0.194647	0.23176	0.231359	0.200801	0.253685	0.234535	0.237138	0.225787
PE O-16:1;0/24:4;0	NA	NA	NA	NA	NA	NA	0.00385218	NA	NA	NA	NA	NA	NA	NA	NA	NA	0.00365991	NA
PE O-16:1;0/24:5;0	0.00455623	0.0050667	0.00508886	NA	NA	NA	0.00720377	0.00478164	NA	0.0058272	0.00571296	0.00568026	NA	NA	0.00557123	0.00465146	0.00673047	NA
PE O-16:2;0/18:0;0	0.00140902	0.00161713	0.00119049	0.00300974	0.00116289	0.00143562	0.00108947	0.00428269	0.00135176	0.00137669	0.00304585	0.00122668	0.0020641	0.0010796	0.000792925	0.0025056	0.00116528	0.00153442
PE O-16:2;0/18:1;0	NA	NA	NA	NA	0.00105279	NA	NA	NA	NA	NA	NA	0.000754074	NA	0.000579889	NA	0.000818058	0.000575029	NA
PE O-16:2;0/20:4;0	0.0217396	0.0137914	0.0213176	0.0163142	0.0197258	0.0180563	0.0161482	0.0309834	0.014616	0.0210527	0.01794	0.0133227	0.0248923	0.0217293	0.0134326	0.0252035	0.0259801	0.0287388
PE O-16:2;0/22:4;0	0.00375012	NA	NA	NA	NA	NA	NA	NA	NA	NA	NA	NA	NA	NA	NA	NA	0.00401507	NA
PE O-16:2;0/22:5;0	NA	NA	NA	NA	NA	NA	NA	NA	NA	NA	NA	NA	NA	NA	NA	NA	NA	NA
PE O-17:0;0/20:4;0	0.00915284	NA	NA	NA	NA	NA	NA	NA	NA	NA	NA	0.0207217	NA	NA	NA	NA	NA	NA
PE O-17:0;0/20:5;0	NA	NA	0.00344826	NA	0.00296474	NA	NA	NA	0.00441689	NA	NA	NA	0.00376069	0.00507105	0.00436924	NA	0.00371121	0.00378199
PE O-17:0;0/22:5;0	0.0220718	0.0247938	0.0251032	0.0228494	0.020567	0.0225022	0.0201849	0.0206985	0.0239608	0.0210724	0.0253854	0.0219198	0.020186	0.0239501	0.0213029	0.0200575	0.0230131	0.019791
PE O-17:0;0/22:6;0	0.00204557	NA	0.00218843	NA	NA	NA	NA	0.00259417	NA	0.00359215	NA	NA	0.00299885	NA	0.00531004	0.0048604	0.00551772	NA
PE O-17:1;0/17:1;0	NA	NA	NA	NA	NA	NA	NA	NA	NA	NA	NA	NA	NA	NA	NA	NA	NA	NA
PE O-17:1;0/20:3;0	0.000237462	NA	NA	NA	NA	NA	NA	NA	NA	NA	NA	NA	NA	NA	NA	NA	NA	NA
PE O-17:1;0/20:4;0	0.147578	0.154681	0.148642	0.144678	0.145832	0.151414	0.145289	0.152492	0.144286	0.150097	0.145779	0.157163	0.149007	0.136146	0.145465	0.156373	0.149689	0.155205
PE O-17:1;0/22:4;0	0.0365138	0.0372456	0.0465779	0.03708	0.0426296	0.0395406	0.0409859	0.0431906	0.0442775	0.0399739	0.0363222	0.0427444	0.0471741	0.0375263	0.0415689	0.0443722	0.0423746	0.040496
PE O-17:1;0/22:5;0	0.0141304	NA	0.00677258	NA	0.0200532	NA	0.0332409	0.00916212	NA	0.0180182	NA	0.0226479	0.0156458	NA	0.0220136	0.023764	0.0173957	NA
PE O-17:2;0/17:1;0	0.000975668	0.000788169	0.000877784	0.0020425	0.00149662	0.00108767	0.000720909	NA	0.00122891	0.000960962	NA	0.00171155	0.00286508	0.000972841	0.00167057	NA	0.00106362	0.00139472
PE O-17:2;0/20:2;0	NA	NA	NA	NA	NA	NA	NA	NA	NA	NA	NA	NA	NA	NA	NA	NA	NA	NA
PE O-17:2;0/20:3;0	NA	NA	NA	NA	NA	NA	NA	NA	NA	NA	NA	NA	NA	NA	NA	NA	NA	NA
PE O-17:2;0/20:4;0	NA	NA	NA	NA	NA	0.00817405	NA	NA	NA	NA	NA	NA	NA	NA	NA	NA	NA	NA
PE O-18:0;0/18:2;0	0.00495099	0.0041527	0.00418454	0.00529015	0.00469923	0.00448795	0.00571644	0.00431788	0.00429334	0.00423248	0.00394574	0.00528288	0.00479739	0.00390671	0.00574719	0.00454117	0.00497912	0.00383532
PE O-18:0;0/20:3;0	NA	0.0141417	NA	NA	NA	0.0178318	NA	NA	NA	NA	NA	NA	NA	NA	0.00956055	NA	NA	0.00525364
PE O-18:0;0/20:4;0	0.0424833	0.0541665	0.0439286	0.0513238	0.0496635	0.0556095	0.041001	0.0538255	0.0543026	0.0555645	0.038114	0.0586629	0.0462101	0.0464004	0.0538204	0.0473961	0.044336	0.0480015
PE O-18:0;0/20:5;0	0.0396319	0.0238531	0.0301475	0.021558	0.029976	0.0216155	0.0281208	0.0306473	0.023191	0.0218774	0.0106049	0.0339066	0.0292321	0.0232668	0.0291476	0.0252144	0.0225767	0.0138889
PE O-18:0;0/22:4;0	0.0119972	0.0126058	0.0136831	0.0121882	0.0123433	0.0275266	0.0152481	0.023949	0.0271452	0.0245336	0.0128855	0.0256541	0.0126382	0.0127258	0.0121638	0.0341484	0.0258208	0.0144486
PE O-18:0;0/22:5;0	0.0276037	0.0276713	0.0344179	0.0299981	0.0260725	0.0280794	0.0317471	0.0300273	0.0360235	0.0319857	0.0293846	0.0282606	0.0321874	0.0284228	0.0301145	0.0265814	0.0366468	0.0256511
PE O-18:0;0/22:6;0	0.00603476	0.00503407	0.00738679	0.00714583	0.00714302	0.00510632	0.00491646	0.00899063	NA	0.00733249	0.00674851	0.00675701	0.00746133	0.00547626	0.00579454	0.00502943	0.00364094	NA
PE O-18:1;0/12:0;0	NA	NA	NA	NA	NA	NA	NA	NA	NA	NA	NA	NA	NA	NA	NA	NA	NA	NA
PE O-18:1;0/12:1;0	0.0224958	0.0297329	NA	NA	NA	0.0259317	NA	NA	NA	NA	0.0222521	NA	0.0191974	0.0333984	0.0217536	NA	0.0173329	NA
PE O-18:1;0/16:1;0	0.00969129	0.0110407	0.00958355	0.0107812	0.0121027	0.0108981	0.0101332	0.0112746	0.0105013	0.010373	0.0115283	0.0120698	0.0113046	0.00955312	0.0105856	0.010484	0.00981147	0.0117027
PE O-18:1;0/18:1;0	0.0375267	0.0421797	0.0456791	0.0430193	0.0460517	0.0474093	0.0524523	0.0425711	0.0471889	0.0492597	0.0402013	0.0507372	0.0491829	0.0433062	0.0520208	0.0457273	0.0460875	0.0431678
PE O-18:1;0/18:2;0	0.0471592	0.0472084	0.0435017	0.0457644	0.0429115	0.0448219	0.0517027	0.0536892	0.0474281	0.0493788	0.0492266	0.0565017	0.044425	0.0502622	0.0519141	0.0489063	0.0450242	0.0472896
PE O-18:1;0/18:3;0	0.000970806	NA	0.00135811	0.000970597	NA	0.00136693	0.000629597	NA	0.00119832	0.00131081	0.00123054	0.00110758	0.00117746	NA	0.00141053	0.000846803	0.00128278	NA
PE O-18:1;0/20:1;0	0.0118295	0.0147026	0.00767147	0.0115385	0.00709242	0.013722	0.0156105	0.0149469	0.0152598	0.0161704	0.00976066	0.0153866	0.00970817	NA	0.015216	0.0149083	0.0152814	0.0121743
PE O-18:1;0/20:2;0	NA	NA	NA	NA	0.00717858	NA	NA	NA	NA	NA	NA	0.00795551	NA	NA	NA	NA	0.00666139	0.00186974
PE O-18:1;0/20:3;0	NA	NA	NA	NA	NA	NA	NA	NA	NA	NA	NA	NA	NA	NA	NA	NA	NA	NA
PE O-18:1;0/20:4;0	2.79803	2.73294	2.89981	2.75129	2.7613	2.85247	2.77269	3.11602	2.82817	2.92732	2.73948	2.9013	2.88607	2.72563	2.88111	2.97354	2.94481	2.94419
PE O-18:1;0/20:5;0	0.0366314	0.034583	0.0448169	0.0318597	0.0374099	0.0372771	0.0403483	0.0404191	0.0453527	0.0505141	0.0414574	0.0368069	0.0434748	0.0302073	0.0373371	0.0388924	0.0336276	0.0369577
PE O-18:1;0/22:3;0	0.0120101	0.0140851	0.0126997	0.0141935	0.0125301	NA	0.0142034	NA	NA	NA	0.013622	NA	0.0131134	0.0128866	0.0125225	NA	NA	0.0138999
PE O-18:1;0/22:4;0	0.942778	0.930381	0.996277	0.928018	0.898357	0.968421	0.921896	0.945092	0.928045	0.980873	0.898976	0.953467	0.973587	0.923293	0.906006	0.992399	0.958188	0.931296
PE O-18:1;0/22:5;0	0.42218	0.394736	0.421831	0.416723	0.416398	0.428103	0.42701	0.432227	0.457676	0.461816	0.426638	0.430639	0.431162	0.441681	0.409153	0.439454	0.425632	0.469312
PE O-18:1;0/22:6;0	0.117007	0.140538	0.153337	0.114052	0.15604	0.155319	0.160085	0.163048	0.151541	0.136543	0.135253	0.150545	0.152841	0.153043	0.143455	0.144906	0.124978	0.125882
PE O-18:1;0/24:4;0	NA	NA	0.0677161	NA	NA	NA	NA	NA	NA	0.0649955	NA	NA	0.0678312	NA	0.0688819	NA	0.0768803	NA
PE O-18:1;0/24:5;0	0.0928396	0.0914427	0.0965081	NA	0.088025	0.0943737	0.0875146	0.100997	0.0951509	0.0937679	0.0980745	0.0982892	0.0914471	NA	0.0895679	0.101226	NA	0.0981322
PE O-18:2;0/12:0;0	NA	NA	NA	NA	0.0233246	NA	NA	NA	NA	NA	NA	NA	NA	NA	NA	NA	NA	NA
PE O-18:2;0/16:0;0	0.00849377	0.00807494	0.00891379	0.00525859	0.0065485	0.0102588	0.0063242	0.0101933	0.00821821	0.00890012	0.00759503	0.00614349	0.00840331	0.0108364	0.00794468	0.00941519	0.00577339	0.00731937
PE O-18:2;0/16:1;0	0.00345013	0.00398687	0.00470815	0.0021263	0.00401788	0.00426077	0.00473761	0.00448955	0.00422678	0.00345994	0.00373047	0.00442219	0.00427289	0.0043111	0.00409886	0.00522019	0.0037402	0.00502259
PE O-18:2;0/18:0;0	0.00696644	0.00784788	0.0056688	0.0058998	0.00503857	0.00764185	0.0063789	0.00561583	0.00796586	0.00605875	0.00621011	0.00598757	0.00562317	0.00621872	0.0059811	0.00531501	0.00477268	0.00687767
PE O-18:2;0/18:1;0	0.0320805	0.0322242	0.0291015	0.0309495	0.0298644	0.0313306	0.0356219	0.0346871	0.0317271	0.0346544	0.0301172	0.0353322	0.0309901	0.0306414	0.0305786	0.0335087	0.0301123	0.0333358
PE O-18:2;0/18:2;0	0.0154809	0.0146468	0.0202071	0.0197263	0.0281437	0.0299194	0.0182238	0.0179039	0.0182288	0.0311099	0.0302385	0.020243	0.0163278	0.0153882	0.0283307	0.018716	0.0179246	0.0205641
PE O-18:2;0/20:1;0	NA	NA	NA	NA	0.00522224	NA	NA	0.0118171	NA	NA	NA	NA	NA	NA	NA	NA	NA	0.00185534
PE O-18:2;0/20:2;0	0.000571349	NA	NA	NA	NA	NA	NA	NA	NA	NA	NA	NA	NA	NA	NA	NA	NA	NA
PE O-18:2;0/20:3;0	0.0364352	NA	0.0433384	NA	0.0431893	NA	0.0430067	0.0406466	NA	NA	NA	NA	0.0464501	NA	NA	0.0434612	NA	NA
PE O-18:2;0/20:4;0	0.908974	0.848803	0.93524	0.860201	0.880046	0.91811	0.839838	0.898543	0.885269	0.905855	0.88044	0.881348	0.909085	0.817425	0.860644	0.960628	0.926336	0.931677
PE O-18:2;0/20:5;0	0.0332913	0.026691	NA	NA	0.0383871	0.0441342	0.0357479	NA	0.0528959	0.0292774	0.051962	0.0417041	0.0321523	0.0497593	NA	0.0443994	0.0317464	0.0369707
PE O-18:2;0/22:3;0	NA	NA	NA	NA	0.01214	0.0115222	0.00472088	0.00828712	0.005041	NA	0.00530873	NA	0.00430649	NA	0.00704875	NA	NA	0.00776913
PE O-18:2;0/22:4;0	0.179868	0.178806	0.189838	0.165082	0.186956	0.195451	0.185411	0.181318	0.182031	0.177578	0.16252	0.188734	0.171064	0.17411	0.17144	0.192819	0.182362	0.194124
PE O-18:2;0/22:5;0	0.218323	0.184138	0.194266	0.21647	0.173145	0.190235	0.182532	0.186516	0.184815	0.218821	0.187887	0.201486	0.208947	0.18729	0.184759	0.217378	0.21658	0.230066
PE O-18:2;0/22:6;0	0.0604029	0.0589157	NA	0.0627968	0.0664788	NA	NA	0.0633514	0.0655263	0.0627502	0.0568594	NA	0.0689764	NA	NA	0.0710989	0.0633638	0.0699283
PG 16:0;0_18:1;0	NA	NA	NA	NA	NA	NA	NA	NA	NA	NA	NA	NA	NA	NA	NA	NA	NA	NA
PG 17:0;0_18:0;0	NA	NA	0.00391511	NA	NA	NA	NA	NA	NA	NA	NA	NA	NA	NA	NA	NA	NA	NA
PG 18:0;0_18:1;0	NA	NA	NA	NA	NA	NA	NA	NA	NA	NA	NA	NA	NA	NA	NA	NA	NA	NA
PG 18:0;0_20:4;0	0.00555996	NA	0.00413774	0.00468473	NA	0.00508091	NA	NA	0.00412072	NA	0.00581409	NA	0.00421648	NA	NA	0.00471501	0.00457448	0.00515296
PG 18:1;0_20:3;0	NA	NA	0.00119791	NA	NA	NA	NA	NA	NA	NA	NA	NA	NA	NA	NA	NA	NA	NA
PI 16:0;0_20:3;0	NA	NA	NA	NA	NA	NA	NA	NA	NA	NA	NA	NA	NA	NA	NA	NA	0.0170781	NA
PI 16:0;0_20:4;0	0.114427	0.111116	0.108133	0.111309	0.11764	0.0955011	0.0959934	0.13464	0.111084	0.164435	0.107304	NA	0.099641	0.12415	0.141193	0.0987423	0.106719	0.105768
PI 18:0;0_18:0;0	NA	NA	NA	NA	NA	NA	NA	NA	NA	NA	NA	NA	NA	NA	NA	NA	NA	NA
PI 18:0;0_20:4;0	2.00969	1.72339	2.15656	1.69048	2.10239	1.9881	1.77757	1.64567	1.69246	1.86318	1.95647	1.92792	2.01715	1.96757	1.69719	1.9868	2.20002	2.03274
PI 18:0;0_22:4;0	NA	0.344541	NA	NA	NA	NA	NA	NA	NA	NA	NA	NA	NA	NA	NA	NA	0.223626	NA
PI 18:1;0_18:2;0	NA	0.0585151	NA	NA	0.0455576	NA	NA	NA	NA	NA	NA	NA	NA	0.0529291	NA	NA	0.0136041	NA
PI 18:1;0_20:3;0	NA	NA	NA	NA	NA	NA	NA	NA	NA	NA	NA	NA	NA	NA	NA	NA	NA	0.0117649
PI 18:1;0_20:4;0	0.152483	0.1421	0.169425	0.133159	0.173051	0.148377	0.133475	0.132486	0.124995	0.139842	0.146845	NA	0.149366	0.149104	0.13771	0.163629	0.172176	0.15469
PI 18:2;0_18:2;0	NA	0.00484653	NA	NA	NA	NA	NA	NA	NA	NA	NA	NA	NA	NA	NA	NA	NA	0.00400704
PI 20:0;0_20:4;0	NA	NA	NA	NA	NA	NA	NA	NA	NA	NA	NA	NA	NA	NA	NA	NA	NA	NA
PI 20:1;0_20:4;0	0.0638882	0.0663284	NA	NA	0.0582211	NA	NA	NA	NA	NA	0.0533939	NA	NA	NA	NA	NA	0.0615954	NA
PS 16:0;0_18:0;0	0.0132395	0.0222051	NA	0.0192894	0.0277208	NA	0.0075141	0.0179486	0.0185969	NA	0.013985	NA	NA	NA	NA	NA	NA	0.0132496
PS 16:0;0_18:1;0	0.024988	NA	NA	NA	NA	NA	NA	NA	NA	NA	NA	NA	NA	NA	NA	NA	NA	NA
PS 16:1;0_18:0;0	0.0270516	NA	NA	NA	NA	NA	NA	NA	NA	NA	NA	NA	NA	NA	NA	NA	NA	NA
PS 17:0;0_18:1;0	NA	NA	NA	NA	NA	NA	NA	NA	NA	NA	NA	NA	NA	NA	NA	NA	NA	NA
PS 17:1;0_18:0;0	NA	NA	NA	NA	NA	NA	NA	NA	NA	NA	NA	NA	NA	NA	NA	NA	NA	NA
PS 18:0;0_18:1;0	2.01628	1.96335	1.93864	2.05618	1.91707	2.012	2.26948	2.02457	1.9328	2.08529	1.93751	1.98945	2.00381	1.90932	1.94659	2.06669	2.05545	1.8618
PS 18:0;0_18:2;0	0.121792	0.130719	0.136345	0.132028	0.111002	0.136828	0.118289	0.114243	0.114616	0.121767	0.121081	0.112896	0.120334	0.137515	0.104612	0.116419	0.11967	0.118537
PS 18:0;0_20:1;0	NA	NA	NA	NA	NA	NA	0.0195063	NA	NA	NA	NA	NA	NA	NA	NA	NA	0.0191379	NA
PS 18:0;0_20:2;0	0.0414224	NA	NA	0.039778	0.037339	NA	NA	NA	NA	NA	NA	NA	NA	NA	NA	NA	NA	NA
PS 18:0;0_20:3;0	0.244253	0.179915	0.266142	0.19537	0.328699	0.336619	0.161095	0.1378	0.223428	0.601052	0.174842	NA	0.377724	0.131659	NA	NA	0.217597	0.247343
PS 18:0;0_20:4;0	2.87779	2.64831	3.18524	2.82571	2.99699	3.16887	3.43423	2.59958	2.8559	2.79668	2.80126	2.76992	3.01783	2.44077	2.64754	3.16243	3.13261	2.65955
PS 18:0;0_22:4;0	0.128189	0.110122	0.120069	0.130886	0.110055	NA	0.125492	0.126058	0.200212	0.200319	0.10927	0.137846	0.180492	0.120403	NA	NA	0.133302	0.146382
PS 18:0;0_22:5;0	0.131829	0.141971	NA	0.108185	0.110241	NA	0.145642	0.135509	0.166483	0.173624	0.109767	0.148309	0.118498	0.141808	NA	NA	0.133469	NA
PS 18:0;0_22:6;0	NA	0.17449	NA	NA	0.181902	NA	0.218349	NA	NA	NA	0.189291	NA	NA	NA	NA	NA	NA	NA
PS 18:1;0_18:1;0	0.144134	0.136373	0.131684	0.135219	0.133178	0.139603	0.144274	0.147622	0.156678	0.156155	0.137194	0.144117	0.13647	0.139169	0.149364	0.154893	0.144434	0.145385
PS 18:1;0_18:2;0	NA	NA	NA	NA	NA	NA	NA	NA	NA	NA	NA	NA	NA	NA	NA	NA	NA	NA
PS 18:1;0_19:0;0	NA	NA	NA	NA	NA	NA	0.128755	NA	NA	NA	0.0808328	NA	NA	NA	NA	NA	NA	NA
PS 18:1;0_20:0;0	0.121106	0.1166	0.120549	0.125629	0.123891	0.1218	0.110832	0.122544	0.123227	NA	0.113534	0.125843	0.119094	0.120683	NA	0.129384	0.109325	0.118326
PS 18:1;0_20:1;0	0.0395538	0.0709424	0.0860003	0.0388076	0.0404026	NA	0.0607425	NA	0.083641	NA	0.0745539	NA	0.0685781	NA	NA	0.0697473	0.0854119	0.0734086
PS 18:1;0_20:2;0	0.00883978	NA	NA	NA	0.0106132	NA	0.00311279	0.00618235	NA	NA	NA	NA	NA	NA	NA	NA	0.00625547	NA
PS 18:1;0_20:3;0	0.0305962	NA	NA	NA	NA	NA	NA	NA	NA	NA	0.0337315	NA	NA	NA	NA	NA	NA	NA
PS 18:1;0_20:4;0	0.141737	0.148732	0.160814	0.150017	0.159553	0.134564	0.152756	0.1295	0.144957	NA	0.140551	0.145851	0.139818	0.138281	NA	0.155815	0.159304	0.149969
PS 18:1;0_22:0;0	NA	NA	NA	NA	NA	NA	NA	NA	NA	NA	NA	NA	NA	NA	NA	NA	NA	NA
PS 18:1;0_22:1;0	0.0493587	NA	NA	0.0552178	NA	NA	NA	NA	NA	NA	NA	NA	NA	NA	NA	NA	0.0560596	NA
PS 18:1;0_22:3;0	NA	NA	NA	NA	NA	NA	NA	NA	NA	NA	NA	NA	NA	NA	NA	NA	NA	NA
PS 18:1;0_22:4;0	NA	NA	NA	0.0197788	0.0270637	NA	0.0213909	NA	NA	NA	0.0203965	NA	NA	NA	NA	NA	0.0234153	NA
PS 18:2;0_20:0;0	NA	NA	NA	NA	NA	NA	0.00777529	NA	NA	NA	NA	NA	NA	NA	NA	NA	NA	NA
PS 19:0;0_20:4;0	0.0702475	0.121003	NA	NA	0.0528274	NA	0.096346	NA	0.182366	NA	0.0919221	NA	NA	0.11242	NA	NA	0.115043	NA
PS 20:0;0_20:4;0	0.0539352	0.0456888	0.0603195	0.0553523	0.0508827	0.174636	0.0577769	0.0541026	NA	NA	0.057135	0.0508802	NA	0.0400973	NA	NA	0.067559	NA
PS 20:1;0_20:4;0	0.0257136	NA	NA	0.0175709	NA	NA	NA	NA	NA	NA	0.0178338	NA	0.0243955	NA	NA	NA	NA	NA
SM 32:1;2	0.157804	0.194655	0.182427	0.191259	0.169104	0.172053	0.180531	0.193062	0.177408	0.198553	0.179544	0.18575	0.157252	0.173793	0.175964	0.159001	0.157807	0.167233
SM 34:0;2	0.123558	0.134092	0.110802	0.1238	0.113688	0.113079	0.11733	0.126868	0.120631	0.123138	0.123653	0.1259	0.102975	0.117215	0.103684	0.109875	0.102184	0.118328
SM 34:1;2	1.98944	2.19704	1.99349	2.21073	1.9065	1.96499	2.17482	2.18379	1.94553	2.0705	2.05918	2.16198	1.87439	1.95511	1.99409	1.80834	1.86592	1.93135
SM 34:1;3	0.0119793	0.0152834	0.0178951	0.0272934	0.0108106	0.0267001	0.0123252	0.0243691	0.0213983	0.0140923	0.0188823	0.0182915	0.0177131	0.0181363	NA	0.0152738	0.0153066	0.0174287
SM 34:2;2	0.112778	0.130764	0.124541	0.131912	0.111367	0.12277	0.145777	0.129618	0.125745	0.129386	0.12135	0.13133	0.127108	0.12222	0.138719	0.120199	0.123227	0.116158
SM 36:0;2	0.0246477	0.0269617	0.0216486	0.0226151	0.0251024	0.0254894	0.0241728	0.0271058	0.0252671	0.0209777	0.0238315	0.0277836	0.0189403	0.0250622	0.0227865	0.0219214	0.0244524	0.0216563
SM 36:1;2	0.233322	0.265489	0.239766	0.263062	0.225804	0.241419	0.255433	0.26264	0.23349	0.246775	0.237776	0.255561	0.215598	0.227823	0.241662	0.215583	0.226524	0.228882
SM 36:2;2	0.051314	0.0565855	0.052563	0.0618612	0.0470533	0.0572293	0.0624826	0.0563279	0.0503515	0.0554063	0.0551548	0.0590173	0.0479674	0.0514344	0.0588762	0.0535808	0.0544907	0.0510808
SM 38:0;2	0.0386807	0.0460599	0.0354225	0.0436974	0.0344135	0.0369473	0.0451355	0.0483102	0.0447192	0.0358105	0.039535	0.041449	0.0340507	0.0434048	0.0383553	0.0345753	0.0416517	0.0402811
SM 38:1;2	0.481397	0.541422	0.485427	0.539172	0.449611	0.474206	0.492672	0.503019	0.493669	0.496851	0.499042	0.509061	0.453653	0.458088	0.462986	0.434097	0.444596	0.471561
SM 38:2;2	0.0582618	0.0633966	0.0534171	0.063584	0.0456701	0.0513056	0.0636648	0.059575	0.050767	0.0567812	0.0482396	0.0576358	0.0502889	0.0521921	0.0539692	0.0516223	0.047377	0.0554635
SM 40:0;2	0.0518451	0.0578876	0.0520121	0.0559816	0.0514655	0.051909	0.0511126	0.0500406	0.0518239	0.0550023	0.0479043	0.064448	0.0468816	0.0568191	0.0544171	0.0521301	0.0488982	0.0544583
SM 40:1;2	1.54732	1.71009	1.53589	1.70791	1.4799	1.52997	1.65124	1.60438	1.55612	1.59957	1.58321	1.58294	1.46218	1.55149	1.46107	1.37795	1.40843	1.49016
SM 40:1;3	0.01155	NA	0.0154092	0.0212409	NA	0.0223024	0.0126151	0.0221529	0.0147177	0.0201575	0.0170022	0.0163906	0.010656	NA	NA	NA	0.0135356	NA
SM 40:2;2	0.2968	0.339157	0.292289	0.325414	0.283213	0.292269	0.315399	0.309574	0.304196	0.308613	0.300528	0.326242	0.294579	0.303702	0.298342	0.277765	0.273793	0.292133
SM 42:0;2	0.0144363	0.0148616	0.0122431	0.0201041	0.0182331	0.0137819	0.0185209	NA	0.0164193	0.018304	0.0155886	0.0173899	0.0156581	NA	NA	0.00958008	0.0142793	0.0158732
SM 42:1;2	0.630717	0.677105	0.603924	0.692014	0.591306	0.615063	0.655975	0.642989	0.617161	0.649636	0.654172	0.661901	0.565686	0.631936	0.596263	0.555362	0.547581	0.609349
SM 42:1;3	0.0136078	NA	0.0198867	0.0199097	0.0155336	0.0209208	0.0161463	0.016398	0.0181322	0.0169331	0.017228	0.017912	0.0143736	NA	NA	0.0113599	0.0164686	0.0210884
SM 42:2;2	1.15999	1.28951	1.14389	1.26932	1.10953	1.1372	1.24986	1.24169	1.15563	1.18226	1.19496	1.21833	1.08229	1.1151	1.12259	1.04064	1.07413	1.13307
SM 42:2;3	NA	NA	0.0121676	0.0192233	NA	0.0219696	NA	NA	0.0144946	0.0155641	NA	NA	0.00943352	NA	NA	NA	0.00981713	NA
SM 44:2;2	0.0149142	0.0155076	0.0132654	NA	0.015769	NA	0.014591	NA	0.0152087	0.0146543	0.0129905	0.0138098	0.0116924	NA	NA	0.0142835	0.010887	0.0157182
TAG 36:0;0	NA	0.0146884	NA	NA	NA	0.0223685	NA	NA	NA	NA	NA	NA	NA	NA	NA	NA	NA	NA
TAG 42:0;0	NA	NA	NA	NA	0.0111595	NA	NA	NA	NA	NA	NA	NA	NA	NA	NA	NA	NA	NA
TAG 42:1;0	NA	NA	NA	NA	0.00840848	NA	NA	NA	NA	NA	NA	NA	NA	NA	NA	NA	NA	NA
TAG 43:0;0	NA	NA	NA	NA	0.0123143	NA	NA	NA	NA	NA	NA	NA	NA	NA	NA	NA	NA	NA
TAG 44:1;0	NA	NA	NA	NA	0.0256843	NA	NA	NA	NA	NA	NA	NA	NA	NA	NA	NA	NA	NA
TAG 45:1;0	NA	NA	NA	NA	0.0367161	NA	NA	NA	NA	NA	NA	NA	NA	NA	NA	NA	NA	NA
TAG 46:0;0	NA	NA	NA	NA	0.0383067	NA	0.0115144	0.0191952	NA	NA	NA	0.0102539	0.00737206	NA	0.0171011	NA	NA	NA
TAG 46:1;0	NA	NA	NA	NA	0.06716	NA	NA	NA	NA	NA	NA	NA	0.00827331	NA	0.0149405	NA	NA	NA
TAG 47:0;0	NA	NA	NA	NA	0.0366983	NA	NA	NA	NA	NA	NA	NA	NA	NA	NA	NA	NA	NA
TAG 47:1;0	NA	NA	NA	NA	0.0645389	NA	NA	NA	NA	NA	NA	NA	NA	NA	NA	NA	NA	NA
TAG 47:2;0	NA	NA	NA	NA	0.0456408	NA	NA	NA	NA	NA	NA	NA	NA	NA	NA	NA	NA	NA
TAG 48:0;0	NA	NA	NA	NA	0.0486343	NA	0.0271319	NA	NA	NA	NA	NA	0.0169549	NA	0.0265433	NA	NA	NA
TAG 48:1;0	0.0103986	0.0132728	NA	NA	0.0804564	NA	0.0421515	NA	0.0174956	0.0255216	NA	0.0251722	0.0168957	NA	0.0496834	NA	NA	NA
TAG 48:2;0	NA	NA	NA	NA	0.0734677	NA	0.0254723	NA	0.00976978	0.0180785	NA	0.0162975	0.00948973	NA	0.0328352	NA	NA	NA
TAG 48:3;0	NA	NA	NA	NA	0.0290358	NA	NA	NA	NA	NA	NA	NA	NA	NA	NA	NA	NA	NA
TAG 49:0;0	NA	NA	NA	NA	0.0202093	NA	NA	NA	NA	NA	NA	NA	NA	NA	NA	NA	NA	NA
TAG 49:1;0	NA	NA	NA	NA	0.0515667	NA	NA	NA	NA	NA	NA	NA	0.00796688	NA	NA	NA	NA	NA
TAG 49:2;0	NA	NA	NA	NA	0.0512803	NA	NA	NA	NA	NA	NA	NA	NA	NA	NA	NA	NA	NA
TAG 50:0;0	NA	NA	NA	NA	0.0374945	NA	NA	NA	NA	NA	NA	NA	0.0258362	NA	NA	0.0240747	0.0259723	NA
TAG 50:1;0	0.0142163	0.0259547	0.0140417	0.0130667	0.0501143	0.0142077	0.0755925	0.0270029	0.0273768	0.0546429	0.0157181	0.0523411	0.026521	0.0267393	0.0847371	0.0213332	0.0147273	0.0205319
TAG 50:2;0	0.0142103	0.0203138	NA	NA	0.0651279	NA	0.077188	NA	0.0257017	0.0519916	NA	0.0569328	0.0218618	NA	0.100097	0.0165706	0.00920446	NA
TAG 50:3;0	NA	0.011148	NA	NA	0.0419448	NA	0.0392737	NA	0.0101617	0.0310119	NA	0.0275155	0.0108924	NA	0.0465006	NA	NA	NA
TAG 50:4;0	NA	NA	NA	NA	0.0110367	NA	NA	NA	NA	NA	NA	NA	NA	NA	NA	NA	NA	NA
TAG 51:2;0	NA	NA	NA	NA	0.0284874	NA	NA	NA	NA	NA	NA	NA	NA	NA	NA	NA	NA	NA
TAG 52:0;0	0.0178562	NA	0.0179407	0.0284079	0.0261711	0.0250645	NA	NA	0.0235158	NA	0.0265915	0.0238228	0.0177349	NA	0.0225622	0.0163318	0.0178099	0.027373
TAG 52:1;0	0.0137555	NA	0.0132448	0.0113989	0.028839	0.00938852	NA	0.0194428	0.0193316	NA	NA	NA	0.0182782	0.0153727	NA	0.0139038	0.0120069	NA
TAG 52:2;0	0.0267831	0.0420929	0.0188315	0.0279552	0.0532052	0.0309054	0.162167	0.0586204	0.0459553	0.120653	0.0274081	0.112079	0.0381528	0.0333645	0.192382	0.0365612	0.0293121	0.0283605
TAG 52:3;0	0.0208716	0.0331646	0.0110084	0.0193937	0.0432908	0.0195973	0.137523	0.0470401	0.0303305	0.0974191	NA	0.0968666	0.0271563	0.0278565	0.173434	0.0243813	0.0212145	0.0186325
TAG 52:4;0	NA	NA	NA	NA	0.0217967	NA	0.0595259	NA	NA	0.0402643	NA	0.040887	0.0112825	NA	0.0766554	0.0098679	NA	NA
TAG 52:5;0	NA	NA	NA	NA	NA	NA	0.0148549	NA	NA	NA	NA	NA	NA	NA	0.0163807	NA	NA	NA
TAG 54:0;0	NA	NA	NA	NA	0.0137634	NA	NA	NA	NA	NA	NA	NA	NA	NA	NA	NA	NA	NA
TAG 54:1;0	NA	NA	NA	NA	0.0165804	NA	NA	NA	NA	NA	NA	NA	NA	NA	NA	NA	NA	NA
TAG 54:2;0	NA	0.0128949	NA	0.0115425	0.0186283	0.0140541	0.0234505	NA	0.0178305	0.0159754	NA	0.0176693	0.00889007	0.0161325	NA	0.00659341	NA	NA
TAG 54:3;0	0.013367	0.0198463	NA	0.0114598	0.0297792	0.0138009	0.0666044	0.0265264	0.0194778	0.0424686	NA	0.0461976	0.0196117	0.0171763	0.0796607	0.0175855	0.0162245	0.0143475
TAG 54:4;0	0.0112589	0.0134815	NA	NA	0.0224198	0.013537	0.0563799	0.0264994	0.0164788	0.0389314	NA	0.0410353	0.0193297	NA	0.0725808	0.0167062	0.0118568	NA
TAG 54:5;0	NA	NA	NA	NA	NA	NA	0.0340812	NA	NA	0.0228206	NA	0.0272951	0.00926352	NA	0.0401724	0.0100106	NA	NA
TAG 54:6;0	NA	NA	NA	NA	0.00805047	NA	0.0206988	NA	NA	0.0148477	NA	0.0149376	NA	NA	0.0253325	NA	NA	NA
TAG 56:6;0	NA	NA	NA	NA	NA	NA	NA	NA	NA	NA	NA	NA	NA	NA	0.0162239	NA	NA	NA
			0.590757	0.20232
			0.396538
